# Supplementary material for: Use of genomics to explore AMR persistence in an outdoor pig farm with low antimicrobial usage
Source: Microb Genom. 2022 Mar 28;8(3):000782. doi: 10.1099/mgen.0.000782 (PMC9176276; doi:10.1099/mgen.0.000782)
Supplement: Supplementary material 2 [file mgen-8-0782-s002.xlsx]

## Sheet: Table S1
	Table S1: Comparison of pairwise SNP distance in the core genome between isolates included in this study. The outlier group of isolates (Fig S1) are shown in blue.
Clonal Group							CG-1		CG-1								CG-1			CG-1	CG-1	CG-1	CG-1			CG-1	CG-1		CG-2	CG-2	CG-1				CG-1	CG-1			CG-1	CG-1	CG-1	CG-2	CG-1	CG-1	CG-2	CG-1		CG-1	CG-2
	Media					ECC	CIP	CIP	CIP	CIP	CIP	CIP	CIP	CIP	CIP	CIP	CIP	CIP	CIP	CIP	CIP	CIP	CIP	CIP	CIP	CIP	CIP	CIP	CIP	CIP	CIP	CIP	CIP	CIP	ECC	CIP	CIP	CIP	CIP	CIP	CIP	CIP	CIP	CIP	CIP	CIP	CIP	CIP	CIP
		Source				Gilts	Dry	Farrowing	Dry	Gilts	Gilts	Gilts	Farrowing	Gilts	Gilts	Gilts	Gilts	Dry	Farrowing	Dry	Dry	Dry	Gull	Gilts	Dry	Gilts	Dry	Gilts	Weaners	Farrowing	Dry	Weaners	Dry	Dry	Grower/Finishers	Dry	Gull	Farrowing	Gilts	Dry	Farrowing	Dry	Gilts	Gilts	Gilts	Gilts	Gilts	Dry	Farrowing
			MLST			-	744	744	744	744	744	744	744	744	744	744	744	744	744	744	744	744	744	744	744	744	744	744	744	744	744	744	744	744	744	744	744	744	744	744	744	744	744	744	744	744	744	744	744
				ID		F1T1-22	F1T2-S67	F1T2-S58	F1T1-WGS91	F1T2-S80	F1T2-S71	F1T2-S72	F1T2-S52	F1T2-S81	F1T2-S82	F1T2-S83	F1T3-S67	F1T1-WGS92	F1T3-S104	F1T3-S80	F1T3-S82	F1T1-WGS83	F1T3-S132	F1T1-WGS81	F1T1-M14	F1T3-S69	F1T1-WGS88	F1T1-WGS82	F1T1-M19	F1T1-WGS65	F1T1-M11	F1T1-WGS79	F1T3-S92	F1T1-WGS87	F1T1-WGS46	F1T2-S66	F1T1-M56	F1T1-WGS94	F1T3-S61	F1T3-S81	F1T2-S57	F1T3-S90	F1T3-S72	F1T1-M9	F1T3-S75	F1T3-S71	F1T3-S68	F1T3-S89	F1T3-S109
						9774237	10044617	10052878	10061705	10090541	10091229	10091412	10092368	10092461	10092742	10093279	10117947	10120254	10121856	10122048	10122323	10122389	10122409	10123310	10124499	10124595	10124682	10124727	10125763	10125820	10125990	10126085	10126379	10126441	10126655	10126769	10126883	10126889	10127120	10127227	10127321	10127420	10127438	10127732	10127866	10127888	10128077	10128091	10128573
	ECC	Gilts	-	F1T1-22	9774237	0	8745	8785	8799	8960	8957	8959	8958	8969	8974	8962	8978	8983	9027	9005	8993	9006	8998	9003	8978	9011	9007	9006	8988	9001	8999	9026	9008	9001	9006	8999	8996	9015	9007	9000	9015	9007	9003	9005	8996	9007	9046	9002	9006
CG-1	CIP	Dry	744	F1T2-S67	10044617	8745	0	281	6	73	72	71	72	71	76	71	3	78	280	5	6	9	10	18	70	5	5	86	67	77	2	25	279	20	5	1	68	73	3	9	3	68	6	3	72	4	287	6	72
	CIP	Farrowing	744	F1T2-S58	10052878	8785	281	0	280	280	286	278	279	280	274	278	281	289	12	283	289	278	281	303	284	284	282	303	272	282	279	307	9	296	284	281	282	286	281	286	281	274	285	287	277	282	12	287	281
CG-1	CIP	Dry	744	F1T1-WGS91	10061705	8799	6	280	0	76	75	74	75	74	76	74	7	76	282	9	8	10	11	22	70	8	9	87	69	79	4	27	279	24	9	6	69	74	7	12	7	71	9	6	75	8	288	11	76
	CIP	Gilts	744	F1T2-S80	10090541	8960	73	280	76	0	1	2	3	2	7	2	73	79	280	74	76	79	80	86	69	77	75	87	66	76	71	91	279	87	75	74	66	73	74	76	73	68	78	75	72	75	285	75	73
	CIP	Gilts	744	F1T2-S71	10091229	8957	72	286	75	1	0	1	2	1	6	1	72	78	279	73	75	78	79	85	68	76	74	86	65	82	70	91	278	86	74	73	65	72	73	75	72	74	77	74	78	74	284	74	72
	CIP	Gilts	744	F1T2-S72	10091412	8959	71	278	74	2	1	0	1	1	5	0	71	78	279	73	75	78	79	86	66	75	73	86	65	74	70	91	277	86	75	72	65	72	72	73	71	66	76	74	70	73	284	74	72
	CIP	Farrowing	744	F1T2-S52	10092368	8958	72	279	75	3	2	1	0	2	6	1	72	78	281	74	77	79	80	87	68	76	74	87	66	75	71	93	278	87	76	73	66	73	73	77	72	67	77	76	71	74	285	75	73
	CIP	Gilts	744	F1T2-S81	10092461	8969	71	280	74	2	1	1	2	0	6	1	72	78	280	74	75	78	79	88	68	75	73	86	66	76	70	92	278	88	74	73	66	73	72	74	71	68	76	74	72	73	286	74	72
	CIP	Gilts	744	F1T2-S82	10092742	8974	76	274	76	7	6	5	6	6	0	5	76	78	283	78	79	72	76	91	72	79	77	85	70	80	74	92	281	93	79	76	70	73	77	78	76	72	80	77	76	78	285	79	76
	CIP	Gilts	744	F1T2-S83	10093279	8962	71	278	74	2	1	0	1	1	5	0	71	78	279	73	75	78	79	86	67	75	74	86	65	75	70	91	277	86	75	72	65	73	72	73	71	66	76	74	70	73	284	74	72
CG-1	CIP	Gilts	744	F1T3-S67	10117947	8978	3	281	7	73	72	71	72	72	76	71	0	79	283	7	9	10	13	20	70	6	2	88	68	78	3	28	279	16	6	4	68	75	4	12	4	69	5	9	72	5	287	8	75
	CIP	Dry	744	F1T1-WGS92	10120254	8983	78	289	76	79	78	78	78	78	78	78	79	0	290	83	81	80	79	89	14	80	81	29	75	89	78	93	285	90	80	79	18	19	78	84	77	82	82	83	87	78	294	82	80
	CIP	Farrowing	744	F1T3-S104	10121856	9027	280	12	282	280	279	279	281	280	283	279	283	290	0	281	285	284	288	291	277	282	283	295	273	284	278	300	11	295	282	279	276	282	282	282	281	275	283	281	279	282	20	286	282
CG-1	CIP	Dry	744	F1T3-S80	10122048	9005	5	283	9	74	73	73	74	74	78	73	7	83	281	0	9	12	12	20	72	5	9	89	71	81	5	26	283	22	8	6	70	75	6	11	6	72	9	6	75	7	289	9	78
CG-1	CIP	Dry	744	F1T3-S82	10122323	8993	6	289	8	76	75	75	77	75	79	75	9	81	285	9	0	13	9	22	73	8	9	89	72	81	6	30	285	22	9	7	73	78	5	5	7	73	11	8	77	5	294	10	78
CG-1	CIP	Dry	744	F1T1-WGS83	10122389	9006	9	278	10	79	78	78	79	78	72	78	10	80	284	12	13	0	8	24	76	9	11	85	72	83	8	22	284	23	11	10	73	73	10	15	10	75	13	11	79	11	286	14	80
CG-1	CIP	Gull	744	F1T3-S132	10122409	8998	10	281	11	80	79	79	80	79	76	79	13	79	288	12	9	8	0	27	77	12	13	90	75	84	9	27	287	27	12	11	75	76	7	13	11	76	14	11	80	8	290	15	80
	CIP	Gilts	744	F1T1-WGS81	10123310	9003	18	303	22	86	85	86	87	88	91	86	20	89	291	20	22	24	27	0	83	20	22	79	83	95	19	20	296	32	20	18	85	82	19	21	19	91	22	23	94	20	302	23	92
	CIP	Dry	744	F1T1-M14	10124499	8978	70	284	70	69	68	66	68	68	72	67	70	14	277	72	73	76	77	83	0	73	72	29	63	78	67	88	276	81	70	69	5	14	70	72	69	71	74	70	75	71	281	74	72
CG-1	CIP	Gilts	744	F1T3-S69	10124595	9011	5	284	8	77	76	75	76	75	79	75	6	80	282	5	8	9	12	20	73	0	7	86	70	80	4	23	281	20	8	6	69	76	6	9	6	72	9	6	76	7	287	10	76
CG-1	CIP	Dry	744	F1T1-WGS88	10124682	9007	5	282	9	75	74	73	74	73	77	74	2	81	283	9	9	11	13	22	72	7	0	89	69	80	4	27	279	18	7	6	70	77	7	11	6	70	6	7	75	7	289	10	74
	CIP	Gilts	744	F1T1-WGS82	10124727	9006	86	303	87	87	86	86	87	86	85	86	88	29	295	89	89	85	90	79	29	86	89	0	83	92	86	91	296	100	88	88	26	18	88	92	86	93	91	91	97	89	303	90	90
CG-2	CIP	Weaners	744	F1T1-M19	10125763	8988	67	272	69	66	65	65	66	66	70	65	68	75	273	71	72	72	75	83	63	70	69	83	0	10	65	88	271	83	69	67	62	70	68	71	68	1	71	69	6	69	280	72	6
CG-2	CIP	Farrowing	744	F1T1-WGS65	10125820	9001	77	282	79	76	82	74	75	76	80	75	78	89	284	81	81	83	84	95	78	80	80	92	10	0	75	104	281	90	79	76	79	81	79	79	78	10	81	79	15	79	289	82	16
CG-1	CIP	Dry	744	F1T1-M11	10125990	8999	2	279	4	71	70	70	71	70	74	70	3	78	278	5	6	8	9	19	67	4	4	86	65	75	0	24	276	18	3	1	66	74	3	7	3	66	5	2	71	4	286	7	71
	CIP	Weaners	744	F1T1-WGS79	10126085	9026	25	307	27	91	91	91	93	92	92	91	28	93	300	26	30	22	27	20	88	23	27	91	88	104	24	0	304	36	27	23	87	90	26	31	24	96	29	26	100	26	308	30	94
	CIP	Dry	744	F1T3-S92	10126379	9008	279	9	279	279	278	277	278	278	281	277	279	285	11	283	285	284	287	296	276	281	279	296	271	281	276	304	0	295	281	278	274	282	279	285	279	273	282	284	277	280	15	284	278
	CIP	Dry	744	F1T1-WGS87	10126441	9001	20	296	24	87	86	86	87	88	93	86	16	90	295	22	22	23	27	32	81	20	18	100	83	90	18	36	295	0	21	18	80	86	20	22	19	83	22	20	87	21	301	25	90
CG-1	ECC	Grower/Finishers	744	F1T1-WGS46	10126655	9006	5	284	9	75	74	75	76	74	79	75	6	80	282	8	9	11	12	20	70	8	7	88	69	79	3	27	281	21	0	6	69	75	6	10	6	71	9	6	75	7	289	9	75
CG-1	CIP	Dry	744	F1T2-S66	10126769	8999	1	281	6	74	73	72	73	73	76	72	4	79	279	6	7	10	11	18	69	6	6	88	67	76	1	23	278	18	6	0	69	75	4	7	4	68	7	3	70	5	287	8	74
	CIP	Gull	744	F1T1-M56	10126883	8996	68	282	69	66	65	65	66	66	70	65	68	18	276	70	73	73	75	85	5	69	70	26	62	79	66	87	274	80	69	69	0	12	68	71	67	71	72	73	75	69	281	72	70
	CIP	Farrowing	744	F1T1-WGS94	10126889	9015	73	286	74	73	72	72	73	73	73	73	75	19	282	75	78	73	76	82	14	76	77	18	70	81	74	90	282	86	75	75	12	0	75	81	73	78	77	79	82	75	289	78	77
CG-1	CIP	Gilts	744	F1T3-S61	10127120	9007	3	281	7	74	73	72	73	72	77	72	4	78	282	6	5	10	7	19	70	6	7	88	68	79	3	26	279	20	6	4	68	75	0	7	4	69	7	5	73	1	287	8	73
CG-1	CIP	Dry	744	F1T3-S81	10127227	9000	9	286	12	76	75	73	77	74	78	73	12	84	282	11	5	15	13	21	72	9	11	92	71	79	7	31	285	22	10	7	71	81	7	0	10	72	10	13	77	7	293	14	78
CG-1	CIP	Farrowing	744	F1T2-S57	10127321	9015	3	281	7	73	72	71	72	71	76	71	4	77	281	6	7	10	11	19	69	6	6	86	68	78	3	24	279	19	6	4	67	73	4	10	0	69	7	4	73	5	287	7	73
CG-2	CIP	Dry	744	F1T3-S90	10127420	9007	68	274	71	68	74	66	67	68	72	66	69	82	275	72	73	75	76	91	71	72	70	93	1	10	66	96	273	83	71	68	71	78	69	72	69	0	73	70	6	70	280	73	8
CG-1	CIP	Gilts	744	F1T3-S72	10127438	9003	6	285	9	78	77	76	77	76	80	76	5	82	283	9	11	13	14	22	74	9	6	91	71	81	5	29	282	22	9	7	72	77	7	10	7	73	0	7	77	8	291	11	77
CG-1	CIP	Gilts	744	F1T1-M9	10127732	9005	3	287	6	75	74	74	76	74	77	74	9	83	281	6	8	11	11	23	70	6	7	91	69	79	2	26	284	20	6	3	73	79	5	13	4	70	7	0	73	5	294	6	76
CG-2	CIP	Gilts	744	F1T3-S75	10127866	8996	72	277	75	72	78	70	71	72	76	70	72	87	279	75	77	79	80	94	75	76	75	97	6	15	71	100	277	87	75	70	75	82	73	77	73	6	77	73	0	74	284	77	5
CG-1	CIP	Gilts	744	F1T3-S71	10127888	9007	4	282	8	75	74	73	74	73	78	73	5	78	282	7	5	11	8	20	71	7	7	89	69	79	4	26	280	21	7	5	69	75	1	7	5	70	8	5	74	0	288	9	74
	CIP	Gilts	744	F1T3-S68	10128077	9046	287	12	288	285	284	284	285	286	285	284	287	294	20	289	294	286	290	302	281	287	289	303	280	289	286	308	15	301	289	287	281	289	287	293	287	280	291	294	284	288	0	292	287
CG-1	CIP	Dry	744	F1T3-S89	10128091	9002	6	287	11	75	74	74	75	74	79	74	8	82	286	9	10	14	15	23	74	10	10	90	72	82	7	30	284	25	9	8	72	78	8	14	7	73	11	6	77	9	292	0	77
CG-2	CIP	Farrowing	744	F1T3-S109	10128573	9006	72	281	76	73	72	72	73	72	76	72	75	80	282	78	78	80	80	92	72	76	74	90	6	16	71	94	278	90	75	74	70	77	73	78	73	8	77	76	5	74	287	77	0
CG-1	CIP	Gilts	744	F1T3-S73	10128744	9009	6	284	10	77	76	75	76	75	80	75	7	79	284	8	4	11	10	20	72	6	9	89	71	81	6	26	282	19	9	7	69	77	3	9	7	72	10	7	76	4	290	11	76
	CIP	Farrowing	744	F1T1-WGS66	10128806	9013	83	289	82	84	90	82	83	83	87	82	85	91	291	89	85	88	90	102	85	86	86	102	16	20	81	106	288	95	84	83	84	91	85	88	84	16	88	85	22	86	295	89	23
CG-1	CIP	Dry	744	F1T3-S88	10129010	9011	8	287	13	79	78	77	78	77	82	77	9	83	288	12	9	15	12	21	75	10	11	85	73	75	8	30	284	25	11	10	73	73	5	11	9	74	12	10	78	6	292	13	78
	CIP	Farrowing	744	F1T1-WGS64	10129203	9022	20	301	20	90	89	90	89	90	94	90	22	91	297	24	23	26	26	33	84	23	23	99	85	93	18	40	296	38	21	20	87	88	21	23	21	86	23	23	91	20	306	25	90
	CIP	Gilts	744	F1T1-WGS73	10129791	9020	84	299	84	84	83	83	84	83	87	83	86	86	291	88	89	87	90	90	80	87	85	88	17	29	82	91	290	101	86	83	81	82	85	89	85	25	88	88	30	86	299	89	24
CG-2	CIP	Gilts	744	F1T3-S74	10129792	9014	74	282	78	75	81	72	74	73	77	73	75	89	281	80	78	80	82	97	78	78	75	97	5	15	71	103	278	88	76	74	78	84	74	78	74	7	78	76	4	75	286	78	5
CG-2	CIP	Farrowing	744	F1T1-WGS90	10130308	9002	75	282	76	75	74	74	75	75	71	74	77	78	283	80	82	74	74	95	71	79	78	87	8	25	73	91	281	90	76	75	71	74	76	80	76	16	80	79	20	77	285	80	16
CG-2	CIP	Gilts	744	F1T1-WGS103	10130879	9008	81	290	82	80	79	79	80	79	78	79	82	83	289	86	84	80	85	100	79	83	82	90	14	31	79	102	282	96	83	82	76	86	82	86	82	23	85	84	28	83	294	85	21
	CIP	Weaners	744	F1T1-WGS80	10130928	9018	16	303	22	88	87	86	87	86	90	88	17	93	295	20	21	22	23	31	85	20	20	100	82	100	17	38	291	34	20	18	84	86	19	25	17	90	20	19	94	18	301	21	88
	CIP	Gilts	744	F1T1-WGS74	10131783	9040	91	296	88	90	90	89	90	90	86	90	93	92	298	93	95	87	90	98	88	92	93	95	25	36	89	103	299	107	93	91	85	83	92	96	92	33	95	95	39	94	302	97	32
	CIP	Farrowing	744	F1T3-S105	10133070	9041	279	9	280	279	278	278	279	279	282	278	280	288	7	280	283	285	287	292	276	281	281	294	273	282	277	300	6	295	281	278	275	281	280	280	280	274	282	279	278	281	17	284	281
	CIP	Gull	744	F1T3-S133	10133362	9065	281	13	282	281	287	280	281	281	285	280	282	295	12	283	287	287	287	305	284	285	283	306	275	284	279	312	8	297	284	281	284	289	281	284	281	276	285	286	280	282	19	285	282
	CIP	Gull	744	F1T3-S135	10133779	9045	281	10	281	280	279	278	279	281	283	278	282	289	10	283	286	287	289	295	275	283	283	298	273	282	278	305	9	295	283	279	276	284	282	286	282	274	284	285	278	283	17	287	283
	CIP	Farrowing	744	F1T3-S108	10134998	9037	277	10	279	278	277	277	279	278	281	277	280	286	6	278	282	284	285	290	274	280	280	294	272	281	276	298	7	293	280	277	274	280	279	280	278	273	281	279	276	279	17	282	280
	CIP	Dry	744	F1T2-S62	10135173	9048	279	7	281	277	276	275	276	278	281	275	278	286	10	281	285	285	287	293	273	282	281	297	271	280	277	302	5	291	281	276	273	281	279	284	279	271	283	284	273	280	14	284	280
	CIP	Weaners	744	F1T3-S114	10135358	9043	280	11	282	278	277	277	279	278	282	277	282	287	10	282	285	286	286	294	275	283	281	297	272	281	278	299	8	294	282	280	274	282	281	281	280	273	284	283	277	281	17	284	279
	CIP	Dry	744	F1T3-S93	10135779	9043	278	8	279	276	275	275	276	276	280	275	279	285	7	279	285	284	285	293	274	281	279	296	270	279	276	300	7	292	280	277	272	281	278	281	278	271	282	284	274	279	14	282	278
	CIP	Gull	744	F1T3-S136	10135786	9081	327	60	328	327	333	327	328	328	333	327	329	344	57	328	333	333	333	348	330	330	330	350	323	328	327	355	57	329	328	327	330	336	328	330	328	323	331	333	327	329	65	332	329
	CIP	Farrowing	744	F1T1-WGS63	10136108	9049	144	347	136	144	150	143	144	143	140	144	144	94	353	146	150	142	147	166	94	146	146	107	140	150	144	165	349	158	145	144	90	93	146	149	144	142	148	148	146	146	360	148	146
	CIP	Dry	744	F1T2-S63	10136386	9048	280	11	282	278	277	276	277	277	282	276	280	287	13	282	284	287	287	295	276	284	283	295	274	284	280	302	8	297	283	282	275	281	281	283	280	275	285	286	279	282	16	283	280
	CIP	Weaners	744	F1T3-S115	10136674	9053	280	8	280	279	278	277	278	279	281	277	280	288	10	282	286	285	288	295	275	282	281	297	272	281	277	303	5	294	283	278	274	282	280	285	280	273	283	285	277	281	16	285	281
	CIP	Farrowing	744	F1T2-S50	10136827	9049	277	14	277	277	276	275	276	277	280	275	278	284	9	280	282	284	283	293	273	280	279	295	270	287	276	301	6	293	280	279	272	279	278	283	278	279	281	284	283	279	13	283	278
	CIP	Farrowing	744	F1T2-S59	10136837	9050	275	12	279	275	274	273	274	275	279	273	276	283	8	278	282	282	284	291	271	278	278	293	269	286	275	299	5	291	278	277	270	278	276	282	276	277	279	282	281	277	11	281	276
	CIP	Farrowing	744	F1T2-S49	10136921	9054	276	5	279	275	274	273	274	275	279	273	276	283	9	279	283	282	284	292	272	279	278	294	269	279	275	299	5	291	279	277	270	278	276	282	276	270	280	283	274	277	11	281	276
	CIP	Gull	744	F1T3-S131	10137004	9051	281	9	281	279	278	277	278	279	282	277	281	288	11	283	287	286	289	296	276	283	281	298	272	282	278	304	8	296	283	280	274	283	281	285	281	274	284	286	279	282	16	286	281
	CIP	Dry	744	F1T2-S69	10137308	9055	276	6	280	276	275	274	275	276	280	274	277	284	9	279	283	283	285	292	273	279	279	294	270	280	276	300	6	292	279	278	271	279	277	283	277	271	280	283	275	278	12	282	277
	CIP	Dry	744	F1T2-S61	10137339	9055	275	13	278	276	275	274	275	275	279	274	275	281	10	280	282	281	283	293	272	278	277	293	269	285	274	300	4	290	278	276	271	278	275	283	275	277	279	282	281	276	12	280	275
	CIP	Farrowing	744	F1T2-S55	10137378	9046	283	7	283	280	279	279	280	281	281	279	282	287	13	284	288	284	284	295	276	286	285	297	275	284	281	302	11	295	284	280	276	281	283	287	283	275	287	287	277	284	15	287	282
	CIP	Dry	744	F1T3-S78	10137434	9053	280	8	281	279	278	277	278	278	282	277	279	288	10	281	285	286	286	294	276	282	282	297	273	282	279	301	4	295	283	279	274	281	280	282	280	274	284	284	276	281	15	284	280
	CIP	Gilts	744	F1T3-S63	10137461	9058	281	11	285	280	279	278	279	281	285	278	282	288	13	284	287	288	290	296	276	284	284	299	274	283	280	305	11	295	283	281	276	284	282	287	282	274	285	287	278	283	16	287	282
	CIP	Farrowing	744	F1T2-S60	10137523	9051	276	13	280	275	274	273	274	276	280	273	277	283	8	279	282	283	285	291	272	279	280	294	269	286	275	300	6	290	278	276	271	280	277	282	277	276	280	282	280	278	11	282	277
	CIP	Farrowing	744	F1T2-S56	10138020	9062	276	6	278	276	275	274	275	275	280	274	277	283	9	278	282	282	282	290	273	279	279	292	271	280	276	298	7	292	279	278	270	277	277	282	277	271	280	282	275	278	12	281	275
	CIP	Farrowing	744	F1T3-S110	10138224	9044	283	12	284	282	281	281	282	284	285	281	283	291	14	286	291	290	292	298	278	286	285	302	276	285	282	307	4	298	286	282	281	286	283	289	283	277	287	290	280	284	19	289	286
	CIP	Farrowing	744	F1T2-S51	10138447	9058	276	5	277	275	281	273	274	275	278	273	276	289	8	279	283	282	283	299	279	279	277	301	268	278	274	306	4	291	279	277	277	285	276	281	276	270	280	283	274	277	11	281	276
	CIP	Farrowing	744	F1T2-S54	10139139	9056	279	9	280	278	277	276	277	278	281	276	279	286	12	282	286	285	286	295	276	282	280	297	271	281	277	303	7	295	282	280	273	281	279	284	279	273	283	286	277	280	14	284	279
CG-1	CIP	Dry	744	F1T3-S95	10139189	9088	8	298	11	76	75	76	77	76	81	76	5	81	295	10	11	14	15	22	72	11	6	92	70	80	5	29	295	18	8	7	72	78	9	10	9	72	10	7	76	10	302	12	77
	CIP	Farrowing	744	F1T3-S97	10139397	9065	279	9	279	279	285	277	278	278	281	277	279	293	11	282	285	284	287	303	283	281	279	303	271	281	276	310	3	295	281	278	281	290	279	285	279	273	282	284	277	280	16	284	279
	CIP	Weaners	744	F1T3-S116	10139421	9066	282	10	282	279	278	278	279	279	283	278	282	289	10	283	286	287	289	296	278	284	282	298	273	283	279	303	6	297	283	281	275	283	282	282	282	275	285	285	280	283	18	286	281
	CIP	Gilts	744	F1T2-S75	10140107	9070	277	7	281	277	276	275	276	277	281	275	278	285	10	280	284	284	286	293	274	280	281	295	271	282	277	301	7	293	280	279	272	281	278	284	278	272	281	284	276	279	13	283	278
	CIP	Gilts	744	F1T3-S66	10140782	9074	277	8	280	278	284	276	277	276	281	276	277	291	11	280	281	281	284	301	282	277	279	299	272	281	276	305	7	292	280	278	279	287	277	281	277	272	281	282	276	278	12	281	276
	CIP	Dry	744	F1T3-S94	10140846	9061	280	17	285	287	293	287	288	287	285	287	282	302	17	287	286	286	284	308	292	287	286	308	282	290	278	319	9	304	286	286	290	296	281	288	281	283	283	285	287	282	28	285	289
	CIP	Dry	744	F1T1-M12	10140849	9017	90	299	89	89	88	88	89	88	92	88	90	96	297	93	93	94	95	105	88	93	92	105	84	95	88	109	296	103	92	89	86	90	90	95	90	86	94	94	89	91	305	94	91
	CIP	Gull	744	F1T1-M54	10141121	9013	89	298	91	88	87	87	88	87	91	87	89	96	299	94	92	95	96	106	88	90	92	106	84	95	88	109	295	102	92	89	85	94	89	94	89	85	93	94	89	90	304	93	90
	CIP	Farrowing	744	F1T1-WGS97	10141440	9022	92	301	95	90	89	89	90	89	92	89	94	101	304	97	96	100	97	108	94	96	97	110	89	101	94	112	300	108	95	95	92	98	93	98	92	90	97	99	96	94	307	95	95
	CIP	Farrowing	744	F1T2-S53	10141761	9065	282	10	284	282	281	280	281	282	276	280	282	287	15	284	289	280	283	297	279	285	285	296	277	293	282	302	12	299	285	282	277	281	283	289	283	284	286	288	286	284	14	288	284
CG-1	CIP	Gilts	744	F1T3-S77	10141771	9104	4	294	8	76	75	74	75	74	79	74	2	79	295	8	9	11	12	20	70	7	4	89	70	79	5	26	292	17	7	6	69	75	6	12	6	71	7	6	75	7	300	10	75
	CIP	Gilts	744	F1T1-WGS104	10142136	9023	96	304	96	93	90	90	91	92	94	91	97	105	305	101	99	100	103	114	95	99	96	110	90	100	94	117	300	113	96	94	92	98	98	102	96	92	100	102	98	98	312	99	97
	CIP	Gilts	744	F1T3-S64	10143522	9076	278	9	281	280	279	278	279	278	282	278	278	286	11	281	283	285	286	294	277	281	282	295	274	283	278	302	8	296	281	278	275	283	279	283	279	274	282	282	276	280	16	283	279
CG-1	CIP	Dry	744	F1T3-S83	10143762	9107	5	296	8	75	74	74	75	74	78	74	3	80	294	7	10	12	13	22	72	8	3	90	69	79	4	27	293	18	7	6	70	76	6	9	6	71	7	6	75	7	302	10	75
	CIP	Gilts	744	F1T1-WGS100	10143929	9029	98	313	97	95	94	95	96	95	100	95	98	106	305	99	103	102	103	111	93	101	100	114	92	109	95	115	304	111	99	97	92	101	98	99	98	101	102	103	104	99	311	101	99
CG-1	CIP	Dry	744	F1T3-S84	10144236	9100	7	297	11	78	77	76	77	76	81	76	4	82	298	10	13	14	15	23	74	10	6	92	72	82	7	30	295	20	10	8	72	78	8	15	8	73	9	9	77	9	303	12	77
	CIP	Dry	744	F1T1-M10	10146827	8833	1338	1345	1361	1625	1621	1620	1620	1625	1626	1621	1627	1623	1635	1627	1629	1625	1632	1638	1612	1626	1623	1628	1615	1622	1619	1653	1635	1634	1621	1620	1608	1624	1623	1626	1622	1619	1628	1628	1623	1625	1644	1628	1624
	ECC	Grower/Finishers	744	F1T1-WGS45	10216547	8820	1218	1264	1261	1495	1494	1494	1495	1494	1496	1494	1506	1521	1550	1509	1507	1509	1515	1521	1511	1508	1508	1525	1512	1529	1508	1532	1548	1521	1506	1515	1512	1522	1504	1516	1504	1520	1508	1508	1523	1505	1556	1512	1519
	CIP	Farrowing	744	F1T1-WGS89	10220597	8830	1223	1268	1265	1500	1499	1498	1499	1498	1501	1498	1511	1526	1555	1513	1514	1513	1519	1523	1517	1512	1510	1532	1515	1530	1513	1536	1553	1523	1510	1520	1516	1526	1509	1520	1509	1524	1513	1514	1528	1510	1559	1519	1522
	CIP	Dry	744	F1T3-S79	10221910	8813	1221	1267	1265	1498	1497	1496	1497	1496	1499	1496	1509	1527	1552	1511	1511	1511	1520	1523	1517	1509	1508	1530	1514	1531	1511	1535	1551	1522	1509	1519	1514	1527	1507	1517	1507	1523	1511	1511	1527	1508	1558	1516	1521
	CIP	Gull	744	F1T1-M57	10223595	8820	1205	1249	1249	1480	1477	1479	1478	1480	1482	1477	1492	1512	1534	1494	1496	1495	1504	1505	1498	1494	1493	1516	1498	1515	1495	1519	1534	1506	1491	1502	1497	1512	1491	1499	1491	1506	1495	1495	1508	1492	1539	1500	1505
	CIP	Farrowing	744	F1T1-WGS62	10231975	8822	1642	1652	1684	1920	1919	1917	1917	1919	1923	1918	1929	1930	1936	1929	1931	1930	1940	1939	1920	1931	1929	1937	1927	1944	1926	1959	1936	1941	1929	1934	1919	1933	1927	1931	1927	1937	1932	1931	1941	1929	1940	1931	1935
	ECC	Weaners	744	F1T1-WGS47	10235893	8840	1649	1644	1688	1929	1928	1925	1926	1927	1922	1927	1935	1933	1943	1937	1938	1928	1939	1947	1928	1938	1935	1941	1934	1944	1932	1961	1942	1947	1935	1941	1927	1937	1933	1938	1933	1937	1938	1937	1941	1935	1943	1938	1941
	CIP	Gull	744	F1T1-M55	10237837	8850	1655	1658	1693	1934	1933	1931	1932	1933	1927	1933	1942	1938	1950	1943	1943	1933	1944	1948	1932	1944	1941	1938	1940	1948	1938	1968	1949	1953	1940	1946	1932	1936	1939	1944	1939	1949	1944	1943	1953	1941	1950	1944	1947
	CIP	Farrowing	744	F1T1-WGS70	10239165	8858	1700	1545	1745	1983	1982	1982	1983	1984	1987	1985	1990	1984	1833	1992	1992	1989	1996	1998	1979	1991	1990	1992	1986	1999	1988	2014	1831	2000	1986	1987	1978	1984	1990	1995	1987	1992	1992	1994	1996	1989	1834	1993	1991
	CIP	Gilts	744	F1T2-S74	10254699	8969	1698	1560	1741	1982	1981	1979	1979	1981	1984	1980	1986	1983	1848	1989	1991	1988	1994	1999	1976	1988	1986	1992	1980	1996	1983	2013	1844	1998	1986	1985	1974	1982	1984	1992	1984	1990	1989	1990	1994	1986	1850	1990	1988
	CIP	Gilts	744	F1T2-S79	10254864	8976	1701	1563	1743	1984	1983	1981	1981	1984	1987	1982	1989	1985	1850	1992	1993	1991	1997	2001	1976	1991	1989	1995	1982	1997	1985	2016	1847	1999	1988	1986	1977	1984	1987	1994	1987	1991	1992	1992	1995	1989	1852	1993	1991
	CIP	Gilts	744	F1T2-S78	10255683	8973	1699	1561	1742	1983	1982	1980	1980	1982	1985	1981	1987	1984	1849	1990	1992	1989	1995	2000	1977	1989	1987	1993	1981	1997	1984	2014	1845	1999	1987	1986	1975	1983	1985	1993	1985	1991	1990	1991	1995	1987	1851	1991	1989
	CIP	Dry	744	F1T1-WGS93	10256280	9078	1540	1570	1699	1800	1799	1798	1797	1801	1801	1799	1801	1800	1829	1804	1802	1803	1809	1812	1791	1801	1798	1810	1796	1803	1798	1828	1826	1810	1804	1801	1791	1804	1801	1801	1801	1800	1804	1806	1803	1804	1836	1809	1805
	CIP	Gilts	744	F1T2-S76	10256784	8969	1700	1561	1742	1983	1982	1981	1981	1982	1985	1982	1988	1984	1849	1990	1992	1989	1994	2000	1978	1990	1989	1992	1982	1997	1985	2013	1846	1999	1987	1986	1976	1983	1986	1993	1986	1991	1991	1991	1995	1988	1851	1991	1989
	CIP	Dry	744	F1T1-M13	10331488	9329	2074	2080	2081	2362	2361	2360	2360	2362	2367	2361	2362	2352	2365	2354	2365	2366	2369	2374	2347	2365	2364	2364	2357	2371	2359	2391	2364	2373	2362	2360	2346	2360	2360	2366	2360	2366	2366	2364	2370	2363	2362	2366	2364
	CIP	Gull	744	F1T1-M53	10333440	9338	2075	2081	2081	2363	2362	2361	2361	2363	2368	2362	2363	2352	2367	2355	2367	2365	2370	2375	2348	2366	2365	2365	2358	2372	2360	2393	2365	2374	2363	2361	2347	2360	2361	2368	2361	2367	2367	2366	2371	2364	2363	2367	2365
	ECC	Gull	10	F1T1-M62	10387408	5055	6949	7013	6999	7220	7220	7217	7218	7217	7220	7222	7215	7257	7269	7237	7241	7235	7233	7244	7253	7235	7234	7262	7249	7265	7240	7250	7248	7238	7238	7260	7252	7276	7226	7255	7231	7262	7233	7240	7262	7238	7301	7239	7254
	ECC	Gull	10	F1T1-M63	10392655	5073	6954	7016	7004	7224	7223	7222	7222	7223	7226	7225	7224	7264	7273	7240	7247	7242	7239	7250	7260	7240	7240	7267	7261	7276	7247	7254	7255	7245	7244	7267	7256	7280	7233	7259	7238	7275	7239	7246	7273	7244	7307	7245	7267
	ECC	Farrowing	744	F1T3-S34	10398458	5308	6868	6921	6920	7140	7139	7138	7138	7138	7142	7141	7145	7178	7177	7155	7160	7157	7154	7160	7174	7153	7155	7181	7173	7185	7164	7174	7155	7159	7158	7181	7170	7194	7148	7173	7153	7183	7153	7162	7182	7158	7217	7160	7178
	ECC	Gull	744	F1T3-S127	10423168	5278	6858	6891	6910	7130	7129	7129	7127	7128	7133	7131	7127	7163	7150	7147	7150	7146	7143	7151	7164	7145	7146	7170	7162	7174	7152	7164	7127	7149	7149	7168	7159	7182	7138	7164	7143	7171	7144	7154	7171	7148	7186	7150	7166
	ECC	Farrowing	744	F1T3-S35	10426621	5328	6851	6900	6902	7125	7124	7122	7122	7121	7125	7125	7125	7156	7163	7139	7143	7140	7135	7145	7156	7138	7138	7162	7153	7166	7144	7159	7135	7143	7142	7162	7151	7172	7131	7157	7136	7164	7136	7145	7163	7141	7195	7142	7156
	ECC	Dry	-	F1T1-36	10799229	4694	10601	10655	10638	10830	10830	10830	10831	10837	10837	10834	10856	10857	10909	10877	10865	10855	10859	10865	10857	10876	10873	10876	10858	10868	10852	10875	10898	10858	10870	10866	10873	10895	10866	10859	10880	10875	10866	10862	10864	10874	10929	10872	10868
	ECC	Weaners	10	F1T1-WGS52	10833061	5865	11626	11646	11543	11740	11746	11750	11756	11751	11754	11754	11775	11765	11794	11788	11792	11781	11767	11777	11777	11797	11797	11788	11775	11789	11767	11787	11775	11793	11780	11785	11782	11799	11785	11778	11793	11776	11782	11782	11781	11795	11802	11794	11790
	ECC	Dry	10	F1T1-35	10898048	5150	10931	11015	10947	11157	11159	11161	11162	11167	11169	11165	11191	11165	11273	11209	11194	11163	11194	11196	11179	11183	11193	11179	11197	11196	11192	11196	11251	11187	11205	11205	11200	11193	11200	11198	11198	11199	11199	11200	11203	11208	11257	11210	11208
	ECC	Dry	10	F1T1-32	10907405	5365	10748	10809	10833	10980	10979	10981	10989	10987	10995	10991	11004	10998	11078	11008	11010	10995	11015	11006	11012	11012	11004	11014	10997	10992	11001	11028	11063	10994	11009	11012	11009	11022	11011	11008	11015	11002	11017	11013	11004	11020	11077	11016	11014
	ECC	Farrowing	10	F1T3-S32	10950450	1224	9998	9995	10053	10246	10245	10246	10243	10248	10250	10247	10266	10300	10283	10284	10299	10289	10284	10297	10300	10284	10299	10314	10290	10300	10299	10303	10257	10294	10293	10301	10302	10321	10287	10306	10289	10289	10281	10301	10293	10296	10298	10300	10296
	ECC	Gilts	-	F1T3-S7	10981486	5189	9874	9950	9924	10120	10122	10124	10136	10128	10134	10129	10140	10140	10212	10147	10146	10153	10147	10150	10150	10154	10152	10162	10136	10140	10137	10174	10187	10157	10139	10144	10150	10175	10144	10145	10147	10132	10146	10149	10138	10152	10235	10149	10151
	ECC	Grower/Finishers	10	F1T1-41	11014078	5159	10734	10735	10721	10981	10981	10980	10986	10982	10985	10989	10992	11020	11020	11011	11026	11010	11009	11024	11018	11014	11022	11028	11013	11029	11015	11031	10991	11021	11024	11020	11016	11040	11015	11020	11020	11023	11012	11027	11022	11023	11027	11022	11020
	ECC	Weaners	10	F1T1-WGS54	11017304	6149	9460	9510	9649	9735	9732	9735	9743	9745	9748	9744	9754	9751	9782	9762	9760	9760	9757	9765	9747	9771	9759	9771	9747	9750	9741	9787	9766	9772	9752	9750	9754	9786	9759	9755	9762	9750	9761	9755	9754	9768	9809	9764	9762
	ECC	Farrowing	10	F1T3-S29	11022290	5056	11112	11172	11100	11340	11346	11352	11356	11350	11358	11353	11386	11378	11431	11387	11399	11374	11393	11377	11387	11386	11389	11392	11375	11372	11388	11410	11418	11378	11384	11393	11395	11406	11394	11390	11397	11371	11389	11396	11375	11404	11453	11404	11389
	ECC	Gilts	-	F1T2-S26	11041495	9886	15744	15794	15746	15927	15932	15924	15929	15924	15922	15927	15927	15941	16009	15947	15942	15921	15949	15922	15978	15926	15922	15946	15984	15961	15965	15947	15975	15923	15952	15991	15970	15968	15948	15962	15946	15992	15951	15950	15988	15948	16011	15956	15992
	ECC	Gull	10	F1T3-S121	11059736	5785	11015	10999	11043	11192	11194	11196	11208	11205	11211	11209	11217	11216	11213	11231	11240	11218	11231	11225	11234	11227	11234	11234	11222	11221	11226	11249	11190	11225	11233	11232	11238	11242	11237	11225	11239	11225	11231	11238	11229	11246	11217	11244	11239
	ECC	Farrowing	10	F1T1-6	11062073	4766	10899	10971	10934	11131	11136	11138	11145	11142	11144	11146	11162	11169	11252	11178	11187	11169	11171	11173	11170	11179	11185	11183	11164	11165	11174	11185	11215	11187	11177	11181	11188	11185	11177	11176	11171	11153	11174	11181	11161	11186	11234	11189	11177
	ECC	Gull	10	F1T3-S126	11062322	5808	11046	11031	11073	11229	11229	11233	11241	11241	11249	11242	11250	11258	11248	11263	11273	11253	11265	11259	11269	11262	11266	11274	11260	11248	11269	11283	11232	11254	11263	11273	11279	11277	11271	11268	11274	11257	11263	11274	11259	11279	11258	11281	11276
	ECC	Gilts	10	F1T2-S35	11076408	5754	11535	11539	11694	11758	11754	11758	11759	11761	11763	11763	11766	11767	11776	11785	11803	11762	11784	11777	11785	11771	11773	11776	11788	11781	11788	11801	11757	11775	11797	11789	11786	11788	11790	11787	11795	11798	11786	11799	11800	11802	11794	11797	11795
	ECC	Gilts	10	F1T2-S36	11077186	5759	11538	11542	11697	11761	11756	11761	11761	11763	11767	11765	11770	11770	11780	11788	11806	11765	11787	11781	11787	11773	11776	11779	11792	11783	11792	11804	11758	11776	11801	11792	11787	11790	11794	11791	11798	11801	11789	11802	11803	11805	11798	11799	11799
	ECC	Dry	10	F1T2-S13	11121303	5770	11020	11084	11092	11254	11256	11255	11264	11252	11259	11262	11266	11268	11356	11284	11295	11265	11283	11279	11288	11276	11274	11282	11274	11280	11280	11303	11323	11280	11290	11289	11285	11291	11280	11291	11286	11278	11282	11294	11280	11289	11371	11286	11282
	ECC	Weaners	10	F1T3-S55	11123233	5633	11640	11677	11626	11823	11828	11835	11838	11835	11845	11837	11860	11843	11884	11868	11877	11857	11876	11858	11866	11866	11868	11864	11856	11855	11864	11886	11873	11864	11865	11869	11870	11877	11876	11869	11878	11858	11870	11876	11862	11884	11902	11878	11869
	CIP	Farrowing	10	F1T1-WGS59	11133569	5671	11639	11675	11625	11821	11828	11831	11837	11832	11840	11836	11856	11844	11885	11868	11876	11854	11865	11842	11867	11864	11866	11858	11866	11864	11859	11873	11881	11847	11862	11876	11877	11884	11870	11866	11875	11867	11869	11866	11873	11881	11898	11876	11880
	ECC	Farrowing	10	F1T1-5	11134347	4822	10939	10984	10990	11177	11182	11183	11190	11188	11194	11191	11206	11226	11259	11221	11232	11225	11212	11220	11222	11233	11236	11245	11216	11218	11223	11247	11241	11228	11218	11228	11235	11256	11219	11227	11225	11211	11221	11231	11211	11230	11273	11234	11230
	ECC	Grower/Finishers	10	F1T2-S43	11137193	5541	11275	11193	11263	11428	11429	11429	11437	11429	11434	11439	11534	11472	11492	11549	11573	11548	11550	11568	11478	11558	11563	11483	11464	11472	11562	11574	11459	11561	11563	11566	11472	11490	11554	11565	11559	11468	11552	11567	11466	11565	11495	11560	11471
	ECC	Weaners	10	F1T1-WGS56	11144122	5741	11729	11761	11721	11911	11917	11923	11925	11921	11927	11928	11946	11954	11978	11956	11968	11957	11949	11956	11963	11970	11978	11976	11962	11978	11958	11975	11969	11968	11959	11968	11969	11991	11967	11960	11969	11960	11960	11961	11965	11975	11994	11968	11971
	ECC	Gull	10	F1T3-S130	11148417	6921	11532	11570	11564	11767	11771	11776	11783	11780	11785	11780	11792	11764	11851	11810	11789	11770	11803	11783	11791	11788	11793	11775	11795	11795	11792	11802	11817	11798	11803	11801	11801	11799	11801	11796	11801	11797	11804	11801	11804	11811	11827	11808	11814
	ECC	Weaners	10	F1T3-S57	11148686	6019	11501	11501	11491	11748	11747	11752	11757	11759	11768	11761	11774	11772	11775	11780	11795	11770	11780	11777	11782	11784	11787	11787	11773	11766	11778	11803	11766	11776	11782	11784	11790	11799	11788	11779	11795	11772	11786	11788	11777	11799	11784	11793	11785
	ECC	Grower/Finishers	10	F1T1-WGS43	11150604	6922	11524	11560	11554	11756	11760	11767	11774	11769	11773	11771	11783	11762	11840	11799	11779	11766	11791	11783	11782	11789	11794	11773	11784	11796	11781	11789	11807	11798	11793	11792	11791	11796	11792	11785	11792	11788	11795	11790	11795	11802	11814	11797	11803
	ECC	Weaners	10	F1T3-S56	11152681	6028	11501	11512	11492	11749	11747	11751	11760	11757	11766	11761	11774	11775	11778	11783	11794	11771	11785	11783	11783	11785	11785	11790	11771	11772	11777	11806	11767	11776	11780	11785	11788	11801	11789	11777	11794	11777	11783	11790	11781	11797	11789	11793	11785
	ECC	Farrowing	10	F1T3-S25	11162196	6437	11677	11758	11701	11904	11912	11915	11918	11915	11921	11917	11931	11937	12045	11951	11937	11921	11936	11936	11944	11941	11948	11947	11960	11964	11949	11948	12008	11951	11947	11962	11958	11973	11937	11957	11939	11952	11946	11947	11957	11949	12020	11950	11968
	ECC	Weaners	10	F1T3-S53	11163587	6205	11491	11492	11481	11738	11737	11742	11748	11749	11758	11751	11764	11762	11768	11773	11785	11759	11772	11768	11772	11774	11777	11775	11763	11755	11768	11791	11757	11766	11773	11774	11780	11790	11779	11767	11785	11762	11776	11777	11767	11789	11775	11785	11777
	ECC	Weaners	10	F1T3-S52	11165505	6216	11489	11496	11478	11735	11734	11739	11745	11746	11755	11748	11760	11760	11765	11770	11780	11757	11778	11768	11769	11772	11771	11774	11760	11763	11762	11788	11752	11765	11767	11771	11776	11788	11773	11764	11779	11766	11774	11772	11771	11783	11774	11779	11774
	ECC	Weaners	10	F1T3-S54	11167089	5648	11669	11690	11656	11853	11859	11864	11867	11863	11873	11868	11885	11871	11908	11896	11905	11883	11894	11883	11895	11893	11900	11894	11890	11893	11893	11911	11898	11888	11897	11898	11899	11907	11904	11895	11908	11891	11899	11902	11896	11914	11918	11907	11901
	ECC	Weaners	10	F1T3-S50	11169348	5659	11669	11691	11657	11854	11859	11865	11868	11865	11875	11868	11886	11873	11910	11896	11906	11886	11895	11885	11896	11896	11900	11896	11889	11891	11894	11912	11901	11892	11897	11899	11899	11906	11905	11895	11909	11890	11899	11903	11894	11914	11920	11907	11900
	ECC	Grower/Finishers	10	F1T2-S44	11175359	5629	11232	11242	11221	11473	11474	11475	11483	11474	11482	11485	11490	11518	11541	11505	11529	11504	11505	11522	11526	11514	11520	11529	11511	11517	11519	11529	11508	11514	11519	11522	11518	11536	11511	11521	11515	11515	11509	11525	11514	11522	11542	11515	11518
	CIP	Farrowing	10	F1T1-WGS60	11180261	6420	11707	11739	11734	11934	11941	11943	11948	11944	11950	11949	11964	11953	12017	11987	11970	11956	11978	11970	11958	11974	11983	11961	11969	11975	11964	11983	11989	11972	11979	11976	11974	11991	11974	11976	11971	11962	11978	11975	11967	11983	12001	11980	11979
	ECC	Weaners	10	F1T1-WGS51	11189714	6299	11569	11625	11556	11813	11812	11818	11825	11824	11827	11831	11843	11839	11886	11849	11861	11833	11844	11842	11850	11852	11854	11852	11842	11844	11847	11871	11886	11837	11851	11850	11856	11868	11860	11846	11860	11846	11854	11857	11850	11866	11906	11864	11853
	ECC	Dry	10	F1T2-S15	11193351	6382	10120	10153	10127	10362	10360	10354	10364	10371	10366	10368	10373	10341	10424	10386	10383	10360	10371	10360	10359	10377	10366	10364	10368	10360	10372	10390	10415	10360	10381	10370	10369	10378	10383	10386	10377	10380	10386	10384	10378	10394	10442	10388	10389
	ECC	Gilts	10	F1T1-23	11202001	2748	10863	10962	10914	11117	11115	11116	11113	11118	11120	11117	11130	11163	11241	11148	11163	11146	11147	11163	11158	11148	11157	11176	11153	11166	11157	11165	11215	11155	11156	11163	11161	11184	11148	11167	11153	11163	11147	11160	11162	11157	11246	11158	11159
	ECC	Grower/Finishers	10	F1T2-S39	11202123	6394	11676	11698	11703	11911	11917	11920	11925	11922	11928	11922	11935	11937	11984	11953	11938	11923	11941	11938	11942	11943	11948	11942	11953	11956	11948	11952	11954	11956	11947	11959	11955	11971	11941	11957	11942	11945	11946	11950	11949	11951	11962	11956	11964
	ECC	Grower/Finishers	-	F1T2-S46	11223913	6559	11762	11868	11786	11996	12003	12007	12010	12007	12013	12009	12021	12028	12142	12038	12022	12006	12035	12023	12038	12027	12034	12039	12051	12064	12029	12040	12110	12038	12032	12054	12054	12067	12027	12041	12025	12050	12031	12031	12057	12036	12121	12039	12061
	ECC	Grower/Finishers	10	F1T1-38	11228584	6271	11662	11720	11679	11900	11906	11905	11913	11901	11901	11911	11911	11902	11999	11940	11933	11906	11919	11933	11923	11927	11942	11914	11926	11941	11939	11933	11960	11941	11947	11940	11931	11949	11933	11941	11931	11925	11929	11950	11930	11941	11994	11942	11934
	ECC	Dry	10	F1T2-S23	11239146	5300	11736	11755	11724	11988	11983	11974	11985	11989	11970	11985	12008	12017	12049	12024	12036	12002	11993	12025	12019	12021	12020	12017	12007	12011	12033	12026	12042	12020	12031	12020	12017	12031	12025	12034	12017	12025	12021	12046	12026	12034	12078	12035	12029
	ECC	Grower/Finishers	10	F1T3-S41	11246737	5383	11725	11749	11724	11977	11974	11975	11973	11976	11978	11977	11991	12024	12029	12009	12020	12008	12005	12020	12015	12007	12013	12028	12014	12031	12015	12029	12008	12014	12017	12020	12015	12039	12010	12017	12012	12026	12004	12021	12025	12019	12048	12020	12022
	ECC	Weaners	10	F1T1-WGS50	11254918	5359	11701	11712	11701	11954	11952	11952	11953	11956	11952	11954	11968	11988	11994	11984	11997	11980	11973	11990	11985	11987	11993	11996	11982	11994	11986	11997	11983	11994	11993	11995	11988	12016	11986	11989	11990	11988	11982	11992	11988	11997	12025	11999	11993
	ECC	Farrowing	10	F1T3-S31	11261168	5165	11456	11491	11464	11712	11717	11716	11715	11710	11714	11713	11728	11740	11777	11748	11762	11733	11746	11740	11756	11733	11739	11746	11745	11743	11756	11757	11747	11738	11755	11759	11752	11751	11751	11757	11757	11750	11746	11760	11751	11762	11792	11760	11750
	ECC	Farrowing	10	F1T3-S30	11262302	5157	11459	11495	11466	11716	11721	11722	11719	11716	11720	11717	11734	11743	11781	11751	11766	11735	11748	11742	11758	11734	11744	11747	11751	11746	11762	11759	11752	11741	11761	11762	11756	11752	11757	11761	11762	11754	11752	11766	11755	11767	11799	11765	11754
	CIP	Gilts	10	F1T1-WGS72	11305285	6459	11957	11912	11957	12188	12187	12192	12200	12200	12206	12202	12225	12228	12184	12232	12241	12232	12231	12233	12225	12247	12247	12243	12216	12229	12228	12255	12173	12237	12232	12232	12232	12256	12239	12231	12244	12223	12234	12237	12229	12248	12188	12243	12232
	ESBL	Gull	10	F1T3-S141	11390017	7442	12203	12134	12254	12441	12440	12446	12451	12449	12456	12454	12472	12477	12385	12481	12479	12483	12478	12478	12481	12492	12485	12493	12473	12479	12474	12504	12379	12478	12475	12490	12490	12515	12479	12484	12490	12484	12482	12479	12481	12488	12399	12486	12490
	ECC	Farrowing	10	F1T3-S28	11415917	7428	12656	12682	12816	12868	12875	12877	12879	12871	12877	12877	12891	12877	12922	12909	12925	12886	12915	12891	12900	12889	12897	12896	12901	12897	12912	12922	12888	12891	12922	12910	12906	12908	12911	12914	12916	12902	12908	12928	12909	12923	12927	12918	12907
	CIP	Gilts	-	F1T3-S60	11450976	15776	13918	13883	13938	14193	14190	14192	14192	14192	14184	14196	14179	14211	14148	14214	14210	14208	14211	14211	14219	14211	14215	14211	14226	14225	14224	14216	14176	14221	14218	14224	14224	14236	14217	14231	14208	14222	14217	14225	14223	14215	14184	14214	14227
	ECC	Dry	10	F1T3-S19	11457151	7465	12705	12727	12865	12919	12925	12925	12930	12916	12924	12928	12937	12925	12971	12955	12972	12933	12955	12941	12949	12938	12943	12945	12945	12939	12959	12970	12936	12938	12968	12959	12952	12953	12957	12959	12962	12946	12953	12974	12953	12969	12964	12964	12952
	CIP	Weaners	-	F1T1-M18	11499709	15876	14039	14000	14038	14310	14308	14309	14309	14308	14312	14309	14291	14335	14240	14309	14310	14339	14324	14331	14334	14333	14331	14335	14340	14338	14336	14339	14293	14320	14334	14348	14338	14357	14334	14340	14328	14343	14339	14336	14341	14335	14289	14334	14345
	CIP	Dry	44	F1T2-S68	11532272	15915	14083	14036	14088	14356	14354	14355	14355	14355	14348	14359	14337	14380	14291	14354	14353	14375	14362	14380	14385	14375	14379	14381	14389	14388	14387	14385	14336	14380	14377	14389	14391	14408	14380	14396	14371	14386	14381	14387	14385	14378	14334	14377	14390
	CIP	Farrowing	44	F1T3-S111	11533998	15875	14045	14001	14043	14318	14316	14317	14315	14317	14319	14317	14295	14340	14242	14314	14312	14343	14328	14340	14342	14337	14339	14345	14346	14346	14341	14350	14292	14341	14339	14352	14347	14368	14336	14347	14333	14348	14343	14340	14347	14340	14295	14337	14350
	CIP	Weaners	44	F1T1-WGS76	11535423	15895	14083	14043	14078	14358	14356	14357	14357	14357	14356	14357	14335	14371	14285	14354	14351	14378	14362	14378	14381	14376	14379	14381	14388	14384	14381	14385	14339	14369	14378	14390	14386	14398	14375	14386	14371	14387	14382	14382	14387	14380	14334	14378	14392
	CIP	Dry	44	F1T1-WGS84	11535992	15893	14061	14015	14065	14337	14335	14336	14334	14336	14334	14336	14312	14356	14260	14330	14331	14355	14343	14354	14358	14356	14358	14361	14364	14365	14360	14367	14308	14359	14361	14367	14363	14382	14355	14366	14353	14365	14362	14358	14364	14359	14310	14355	14367
	CIP	Gilts	44	F1T3-S70	11536562	15870	14052	14032	14056	14326	14324	14324	14324	14324	14325	14328	14306	14351	14259	14321	14320	14348	14338	14344	14354	14343	14347	14349	14357	14354	14356	14355	14303	14346	14347	14358	14356	14378	14349	14366	14340	14354	14350	14356	14353	14347	14318	14345	14358
	CIP	Farrowing	44	F1T1-WGS68	11536737	15927	14078	14037	14083	14352	14348	14348	14349	14351	14348	14354	14331	14367	14290	14349	14346	14368	14358	14376	14382	14373	14372	14371	14383	14385	14381	14380	14330	14380	14373	14383	14384	14393	14374	14387	14368	14381	14376	14381	14381	14373	14333	14371	14383
	CIP	Farrowing	44	F1T3-S106	11537069	15887	14041	13997	14045	14315	14313	14314	14313	14314	14317	14318	14291	14340	14248	14311	14309	14338	14328	14334	14343	14332	14336	14339	14346	14344	14345	14345	14289	14336	14335	14348	14347	14368	14337	14354	14329	14344	14339	14345	14343	14336	14292	14334	14347
	CIP	Gilts	44	F1T2-S77	11538256	15889	14055	14011	14060	14331	14329	14330	14330	14330	14328	14334	14310	14356	14261	14327	14324	14348	14337	14354	14357	14347	14352	14357	14361	14360	14360	14362	14306	14352	14350	14362	14364	14385	14353	14369	14344	14358	14354	14360	14357	14351	14304	14350	14362
	CIP	Gilts	44	F1T3-S65	11540375	15885	14044	14003	14049	14318	14316	14316	14316	14316	14319	14320	14299	14344	14251	14335	14333	14342	14331	14338	14346	14335	14339	14343	14350	14347	14348	14348	14296	14338	14339	14350	14350	14373	14342	14358	14332	14347	14342	14348	14346	14339	14298	14337	14351
	CIP	Dry	44	F1T2-S64	11540439	15902	14057	14015	14062	14333	14331	14331	14330	14331	14334	14335	14310	14359	14264	14328	14326	14356	14344	14353	14360	14350	14353	14357	14363	14360	14362	14363	14306	14352	14353	14365	14364	14385	14354	14369	14346	14361	14356	14361	14360	14353	14309	14351	14364
	CIP	Dry	44	F1T2-S70	11540500	15895	14064	14021	14069	14336	14334	14335	14335	14336	14339	14339	14318	14364	14267	14334	14332	14363	14351	14358	14364	14356	14359	14365	14368	14365	14367	14369	14313	14358	14357	14369	14370	14390	14361	14376	14352	14365	14362	14367	14364	14359	14311	14357	14370
	CIP	Dry	44	F1T3-S91	11541094	15893	14059	14019	14065	14334	14332	14332	14332	14333	14336	14336	14313	14359	14265	14330	14328	14359	14346	14354	14360	14351	14354	14361	14363	14360	14362	14365	14311	14354	14353	14364	14366	14389	14356	14371	14347	14360	14357	14362	14359	14354	14313	14353	14365
	CIP	Gilts	44	F1T2-S73	11541601	15903	14062	14021	14067	14337	14335	14335	14335	14335	14338	14339	14316	14363	14268	14332	14331	14361	14349	14357	14365	14354	14357	14362	14367	14365	14366	14367	14313	14358	14357	14369	14368	14391	14359	14375	14350	14365	14360	14366	14364	14357	14316	14355	14368
	CIP	Farrowing	44	F1T3-S98	11542155	15914	14058	14020	14063	14334	14332	14332	14331	14332	14335	14336	14312	14359	14269	14328	14326	14356	14345	14353	14361	14350	14354	14357	14364	14361	14363	14363	14312	14353	14354	14366	14365	14386	14355	14370	14347	14362	14357	14362	14361	14354	14314	14352	14365
	CIP	Farrowing	44	F1T3-S102	11542239	15911	14066	14022	14071	14341	14339	14340	14338	14340	14343	14344	14316	14366	14269	14335	14334	14362	14351	14358	14370	14358	14363	14364	14371	14370	14371	14370	14313	14360	14361	14374	14374	14389	14362	14378	14355	14370	14365	14369	14369	14362	14315	14358	14371
	CIP	Gull	44	F1T3-S134	11542439	15908	14067	14026	14071	14342	14340	14341	14339	14341	14344	14345	14315	14365	14276	14335	14336	14365	14352	14359	14370	14358	14363	14368	14372	14367	14371	14370	14316	14361	14361	14374	14375	14391	14362	14379	14355	14370	14365	14369	14369	14362	14320	14359	14371
	CIP	Dry	44	F1T3-S85	11542527	15910	14062	14033	14069	14338	14336	14337	14337	14337	14340	14341	14318	14365	14269	14333	14333	14362	14350	14362	14366	14356	14359	14365	14370	14369	14368	14370	14312	14362	14358	14370	14371	14390	14362	14377	14351	14368	14362	14368	14367	14359	14327	14358	14371
	CIP	Farrowing	44	F1T1-WGS99	11542660	15904	14075	14035	14075	14350	14348	14348	14349	14349	14346	14350	14325	14370	14283	14347	14344	14366	14356	14369	14369	14367	14367	14373	14377	14373	14371	14380	14327	14371	14370	14380	14375	14396	14367	14379	14363	14377	14373	14372	14376	14370	14334	14369	14382
	CIP	Farrowing	44	F1T3-S112	11542867	15911	14080	14042	14082	14354	14352	14352	14353	14353	14356	14356	14333	14379	14286	14351	14347	14381	14364	14375	14380	14372	14373	14381	14384	14383	14382	14386	14332	14378	14373	14387	14385	14404	14376	14391	14367	14383	14377	14382	14382	14374	14337	14373	14386
	CIP	Farrowing	44	F1T3-S96	11543951	15910	14071	14030	14076	14345	14343	14344	14344	14344	14347	14348	14325	14371	14277	14341	14339	14369	14358	14365	14374	14362	14366	14371	14376	14374	14375	14375	14322	14366	14365	14378	14377	14400	14368	14384	14359	14374	14369	14375	14373	14366	14325	14364	14377
	CIP	Farrowing	44	F1T3-S113	11544038	15924	14080	14039	14085	14352	14350	14351	14351	14351	14354	14355	14334	14380	14286	14350	14348	14378	14367	14374	14383	14371	14375	14380	14385	14383	14384	14384	14331	14375	14374	14387	14386	14406	14377	14393	14368	14383	14378	14384	14382	14375	14334	14373	14386
	CIP	Farrowing	44	F1T3-S107	11544649	15919	14075	14033	14080	14350	14348	14349	14348	14349	14352	14353	14327	14375	14282	14346	14343	14370	14362	14367	14378	14367	14371	14371	14380	14378	14380	14379	14325	14369	14370	14383	14380	14400	14372	14389	14364	14379	14374	14380	14378	14371	14323	14369	14382
	CIP	Farrowing	44	F1T3-S99	11547343	15915	14090	14056	14093	14360	14356	14357	14357	14360	14362	14362	14342	14390	14292	14357	14358	14382	14375	14380	14392	14382	14382	14384	14393	14389	14393	14390	14337	14385	14382	14395	14391	14407	14385	14399	14378	14392	14388	14393	14393	14385	14344	14382	14396
	CIP	Farrowing	44	F1T1-WGS69	11547535	15932	14112	14062	14116	14386	14381	14382	14380	14386	14378	14384	14363	14410	14310	14383	14383	14401	14390	14409	14410	14409	14405	14409	14414	14418	14408	14415	14359	14411	14409	14415	14414	14431	14406	14417	14403	14417	14414	14410	14416	14409	14357	14405	14419
	CIP	Farrowing	44	F1T1-WGS67	11547687	15931	14106	14053	14107	14380	14376	14377	14376	14379	14371	14377	14360	14402	14303	14378	14376	14393	14385	14404	14404	14401	14397	14402	14407	14409	14401	14410	14354	14407	14402	14411	14406	14426	14399	14410	14397	14410	14405	14402	14410	14402	14348	14401	14412
	CIP	Weaners	44	F1T1-M17	11548123	15931	14072	14032	14081	14347	14345	14346	14346	14346	14349	14350	14326	14373	14278	14342	14341	14369	14360	14365	14376	14366	14369	14371	14378	14381	14377	14377	14323	14370	14370	14379	14380	14396	14370	14386	14363	14377	14371	14377	14376	14368	14327	14366	14380
	CIP	Gilts	44	F1T3-S76	11548158	15922	14073	14032	14078	14345	14343	14344	14344	14344	14348	14348	14327	14373	14279	14343	14341	14371	14360	14367	14375	14364	14367	14373	14378	14375	14377	14377	14324	14367	14366	14379	14378	14402	14370	14385	14361	14375	14371	14377	14375	14368	14326	14366	14379
	CIP	Dry	44	F1T3-S87	11548966	15922	14081	14032	14085	14355	14353	14353	14353	14353	14348	14357	14334	14376	14287	14350	14349	14371	14359	14375	14383	14372	14376	14377	14387	14383	14385	14381	14332	14374	14376	14387	14387	14405	14378	14394	14369	14384	14379	14385	14383	14376	14331	14374	14388
	CIP	Dry	44	F1T2-S65	11549086	15916	14089	14053	14091	14362	14360	14361	14361	14362	14366	14365	14343	14387	14298	14359	14357	14388	14374	14381	14389	14382	14384	14388	14393	14390	14392	14392	14345	14382	14380	14393	14394	14412	14386	14400	14377	14390	14387	14392	14390	14384	14345	14382	14394
	CIP	Farrowing	44	F1T1-WGS98	11549855	15960	14111	14069	14109	14382	14377	14379	14386	14381	14384	14379	14369	14406	14316	14381	14379	14409	14396	14406	14416	14405	14400	14409	14410	14413	14404	14418	14358	14413	14404	14415	14408	14430	14402	14412	14400	14414	14408	14409	14419	14405	14362	14402	14421
	CIP	Gull	44	F1T1-M58	11550969	15938	14095	14051	14100	14369	14367	14368	14367	14368	14369	14372	14347	14394	14301	14363	14365	14392	14377	14389	14400	14389	14392	14396	14402	14401	14400	14399	14344	14392	14390	14403	14403	14420	14391	14408	14383	14400	14394	14398	14398	14390	14341	14386	14401
	CIP	Farrowing	44	F1T3-S101	11551545	15953	14089	14042	14094	14366	14364	14364	14365	14365	14369	14369	14341	14384	14289	14358	14356	14387	14376	14382	14385	14380	14382	14384	14388	14386	14388	14392	14334	14383	14381	14391	14387	14412	14385	14395	14376	14386	14386	14392	14386	14383	14335	14377	14389
	CIP	Weaners	44	F1T1-WGS78	11553283	15952	14119	14069	14122	14391	14389	14390	14390	14390	14386	14391	14369	14416	14317	14388	14388	14406	14395	14410	14415	14413	14410	14415	14419	14422	14415	14420	14368	14395	14414	14424	14419	14437	14410	14421	14409	14420	14416	14414	14420	14413	14362	14411	14424
	ECC	Grower/Finishers	44	F1T1-WGS44	11553341	15925	14111	14065	14117	14385	14380	14380	14386	14383	14384	14386	14367	14412	14320	14383	14381	14406	14397	14407	14421	14406	14403	14407	14413	14415	14413	14410	14354	14415	14406	14415	14415	14432	14406	14422	14401	14413	14409	14416	14417	14406	14358	14404	14421
	CIP	Weaners	44	F1T1-WGS86	11555055	15960	14112	14077	14105	14383	14378	14379	14378	14382	14383	14381	14364	14410	14318	14383	14380	14406	14399	14400	14404	14402	14401	14406	14412	14403	14406	14415	14367	14407	14403	14414	14410	14429	14405	14416	14399	14416	14411	14409	14415	14407	14370	14404	14418
	CIP	Gilts	44	F1T1-WGS102	11556122	15962	14114	14068	14116	14387	14385	14385	14390	14387	14386	14386	14369	14411	14320	14383	14384	14408	14393	14408	14416	14408	14406	14415	14416	14413	14409	14413	14364	14416	14407	14422	14414	14438	14404	14415	14401	14418	14412	14409	14421	14408	14359	14406	14424
	ECC	Grower/Finishers	10	F1T1-39	11584750	8042	13252	13365	13394	13482	13484	13484	13495	13489	13496	13495	13510	13505	13667	13520	13511	13500	13517	13511	13514	13517	13528	13509	13506	13507	13511	13521	13619	13529	13526	13516	13523	13539	13516	13517	13516	13501	13521	13522	13510	13526	13614	13521	13515
	ECC	Grower/Finishers	10	F1T1-37	11664154	7622	12781	12833	12679	12978	12980	12983	12990	12986	12989	12994	12997	12979	13049	13018	12997	12975	12999	13008	12999	13004	13014	12991	13002	13002	13001	13011	13045	12999	13007	13014	13016	13027	13003	13014	13003	13000	13008	13007	13006	13013	13036	13010	13010
	ECC	Dry	10	F1T1-25	11707289	8576	14157	14213	14278	14401	14406	14410	14412	14400	14410	14411	14424	14437	14481	14435	14460	14442	14438	14447	14440	14442	14455	14451	14438	14453	14447	14460	14462	14448	14450	14443	14441	14465	14443	14451	14448	14433	14440	14463	14442	14455	14498	14451	14444
	ECC	Gilts	10	F1T2-S32	11712176	8502	14197	14249	14310	14444	14448	14451	14454	14443	14449	14452	14465	14471	14518	14473	14497	14476	14477	14481	14479	14480	14491	14483	14471	14482	14486	14499	14497	14485	14487	14482	14481	14497	14483	14488	14487	14467	14478	14499	14478	14495	14534	14492	14479
	ECC	Gilts	10	F1T1-24	12112276	11586	17178	17192	17210	17323	17324	17326	17333	17337	17337	17337	17435	17388	17465	17452	17430	17396	17439	17413	17411	17420	17421	17386	17431	17401	17423	17442	17463	17430	17442	17438	17432	17418	17440	17430	17438	17425	17445	17435	17432	17449	17439	17445	17443
	ECC	Dry	34	F1T3-S18	12211026	8939	16112	16154	16132	16344	16343	16344	16347	16341	16344	16346	16365	16365	16436	16378	16384	16356	16382	16360	16392	16355	16357	16370	16398	16374	16385	16370	16407	16356	16384	16402	16384	16380	16378	16388	16379	16402	16379	16388	16402	16385	16447	16389	16405
	ECC	Farrowing	10	F1T1-7	12246783	11910	17667	17746	17713	17822	17823	17828	17831	17833	17831	17835	17926	17895	18010	17940	17927	17899	17931	17907	17918	17921	17918	17909	17930	17914	17927	17938	17985	17929	17930	17941	17942	17932	17929	17940	17934	17927	17936	17929	17932	17939	17984	17937	17942
	ECC	Gilts	34	F1T2-S28	12260670	9075	16111	16155	16135	16350	16350	16349	16353	16347	16348	16353	16364	16366	16434	16377	16386	16356	16376	16359	16391	16357	16358	16371	16392	16371	16385	16369	16408	16359	16383	16401	16387	16382	16376	16391	16380	16396	16379	16389	16398	16385	16445	16388	16399
	ECC	Gilts	34	F1T2-S30	12262108	9084	16116	16159	16139	16357	16356	16356	16360	16354	16356	16359	16370	16370	16439	16382	16389	16361	16383	16362	16396	16360	16363	16377	16397	16379	16392	16375	16413	16361	16389	16406	16390	16388	16381	16396	16385	16402	16384	16394	16404	16390	16452	16393	16405
	ECC	Dry	34	F1T2-S21	12263714	9096	16121	16164	16142	16363	16370	16363	16367	16360	16359	16366	16376	16381	16444	16387	16396	16365	16387	16374	16409	16367	16369	16386	16404	16384	16399	16384	16419	16369	16392	16413	16404	16397	16387	16403	16391	16408	16389	16399	16411	16396	16456	16399	16410
	ECC	Gilts	34	F1T2-S27	12264230	9088	16118	16163	16143	16352	16359	16352	16356	16349	16351	16355	16372	16382	16441	16384	16393	16365	16389	16373	16406	16364	16366	16386	16401	16382	16391	16387	16415	16367	16390	16409	16401	16399	16383	16396	16388	16404	16386	16395	16407	16392	16454	16397	16409
	ECC	Gilts	34	F1T2-S29	12264353	9088	16111	16163	16136	16354	16353	16351	16356	16350	16351	16355	16366	16367	16434	16377	16386	16357	16378	16360	16394	16357	16359	16372	16394	16382	16387	16371	16410	16362	16385	16404	16389	16385	16377	16393	16381	16407	16379	16389	16409	16386	16447	16389	16403
	ECC	Dry	-	F1T1-30	12272951	13233	18591	18645	18646	18747	18755	18757	18757	18756	18760	18756	18848	18808	18876	18862	18860	18836	18852	18828	18826	18848	18858	18822	18848	18840	18849	18852	18890	18831	18862	18848	18841	18842	18862	18852	18872	18853	18859	18864	18849	18869	18899	18870	18858
	ECC	Farrowing	10	F1T3-S26	12317076	11464	16732	16832	16648	16867	16872	16867	16873	16867	16869	16871	16972	16966	17106	17000	16992	16979	16978	16976	16973	16982	17001	16957	16978	16986	16995	16989	17056	17002	17009	16992	16975	16985	16993	17000	16993	16970	16988	17009	16980	17003	17081	17002	16987
	ECC	Dry	10	F1T3-S20	12359272	11762	17105	17106	17067	17284	17284	17282	17282	17282	17290	17288	17377	17385	17399	17406	17391	17384	17387	17399	17385	17389	17409	17376	17390	17406	17395	17405	17365	17406	17408	17402	17393	17402	17389	17399	17390	17394	17394	17407	17399	17400	17368	17396	17392
	ECC	Grower/Finishers	10	F1T3-S36	12359667	11770	17105	17104	17066	17284	17284	17282	17282	17282	17288	17288	17377	17383	17398	17406	17391	17384	17387	17399	17383	17390	17410	17376	17389	17405	17395	17403	17363	17404	17408	17402	17392	17402	17389	17399	17391	17393	17394	17407	17398	17400	17366	17397	17391
	ECC	Dry	10	F1T2-S24	12364504	11782	17131	17133	17095	17309	17308	17305	17306	17308	17310	17311	17409	17404	17421	17432	17418	17408	17414	17432	17403	17414	17434	17385	17408	17427	17419	17429	17390	17428	17435	17419	17413	17416	17419	17428	17419	17415	17421	17435	17424	17429	17395	17427	17414
	ECC	Gilts	-	F1T1-21	12379197	9521	18110	18154	18177	18256	18257	18258	18257	18267	18270	18262	18355	18327	18378	18373	18354	18363	18366	18355	18339	18374	18364	18354	18353	18354	18363	18372	18374	18357	18372	18369	18355	18370	18373	18373	18379	18366	18378	18371	18360	18372	18412	18368	18366
	ECC	Weaners	48	F1T1-WGS55	12470642	12926	18708	18718	18842	18852	18855	18854	18855	18860	18863	18863	18967	18937	18983	18981	18978	18974	18958	18976	18941	18984	18995	18960	18953	18963	18970	18971	18983	18976	18987	18973	18958	18976	18980	18973	18997	18958	18978	18980	18949	18989	18994	18992	18962
	ECC	Grower/Finishers	10	F1T3-S38	12620407	13660	18794	18730	18842	18898	18897	18898	18900	18905	18911	18903	19047	18967	18967	19063	19055	19039	19056	19026	18988	19048	19052	18982	19003	18992	19051	19034	18956	19030	19056	19051	19000	19007	19059	19055	19074	19014	19057	19062	19008	19067	18986	19066	19015
	ECC	Farrowing	10	F1T2-S8	12656846	13727	19243	19225	19281	19384	19385	19384	19386	19393	19394	19392	19496	19464	19497	19515	19500	19474	19494	19487	19474	19493	19505	19462	19484	19477	19506	19505	19508	19494	19515	19496	19487	19481	19515	19506	19512	19485	19510	19518	19493	19523	19460	19522	19495
	ECC	Dry	-	F1T2-S17	12698672	12868	18302	18313	18335	18396	18396	18394	18400	18404	18401	18401	18556	18485	18583	18581	18559	18532	18561	18546	18503	18550	18567	18486	18513	18509	18567	18566	18584	18559	18574	18571	18522	18517	18571	18564	18573	18510	18569	18578	18520	18581	18547	18578	18525
	ECC	Gull	1286	F1T3-S122	12721181	13470	19413	19499	19447	19540	19550	19549	19553	19549	19553	19548	19666	19636	19771	19684	19668	19649	19662	19641	19651	19663	19680	19638	19664	19664	19676	19672	19775	19665	19685	19677	19663	19666	19681	19675	19681	19656	19678	19681	19665	19691	19720	19692	19680
	ECC	Dry	10	F1T1-29	12754420	14459	19631	19696	19667	19769	19774	19776	19776	19779	19784	19776	19883	19853	19943	19903	19900	19877	19887	19871	19867	19889	19898	19861	19884	19873	19891	19885	19922	19876	19904	19892	19885	19872	19897	19899	19909	19894	19897	19904	19888	19907	19947	19905	19895
	ECC	Grower/Finishers	-	F1T2-S45	12767516	13660	19190	19191	19262	19336	19339	19337	19341	19344	19350	19345	19454	19430	19460	19469	19451	19432	19447	19439	19446	19445	19460	19433	19460	19455	19466	19454	19469	19452	19466	19472	19460	19455	19463	19472	19462	19459	19463	19465	19467	19474	19416	19477	19469
	ECC	Gilts	-	F1T1-14	12777293	15531	20964	21050	21000	21087	21086	21089	21097	21096	21090	21097	21213	21159	21310	21229	21217	21177	21223	21194	21193	21199	21207	21172	21223	21199	21211	21207	21305	21201	21233	21223	21213	21201	21229	21210	21228	21216	21222	21223	21224	21238	21287	21236	21234
	ECC	Gull	1397	F1T1-M61	12789568	13221	18725	18719	18760	18862	18865	18862	18867	18872	18879	18870	18983	18961	18994	19000	18972	18974	18985	18980	18959	18983	18997	18970	18983	18987	18981	18990	18969	18991	18991	18988	18986	18977	18987	18982	18987	18980	18992	18996	18992	18995	18964	18998	18997
	ECC	Gilts	10	F1T2-S25	12794316	13948	19660	19709	19825	19801	19803	19803	19804	19811	19817	19809	19913	19882	19950	19931	19922	19906	19912	19903	19893	19917	19923	19892	19911	19898	19917	19915	19954	19902	19930	19919	19909	19903	19923	19924	19934	19923	19923	19934	19918	19933	19956	19929	19921
	ECC	Farrowing	1286	F1T2-S3	12900785	13751	19498	19548	19532	19634	19643	19645	19643	19644	19650	19641	19751	19700	19820	19774	19753	19726	19744	19720	19731	19739	19763	19713	19747	19740	19763	19756	19822	19737	19773	19759	19748	19736	19764	19762	19767	19736	19765	19773	19744	19776	19780	19773	19753
	ESBL	Weaners	48	F1T1-M51	12905922	14009	19650	19675	19706	19765	19765	19767	19775	19774	19773	19777	19886	19885	19920	19898	19900	19888	19890	19891	19888	19904	19909	19893	19873	19880	19899	19898	19899	19895	19905	19900	19898	19917	19902	19897	19916	19884	19899	19907	19876	19912	19919	19913	19884
	CTX	Weaners	48	F1T1-M43	12907205	14017	19655	19678	19711	19772	19771	19772	19782	19781	19778	19783	19891	19888	19924	19902	19904	19892	19896	19895	19893	19909	19913	19897	19880	19885	19902	19900	19904	19901	19909	19905	19902	19919	19907	19900	19921	19890	19903	19912	19881	19916	19923	19916	19889
	ECC	Farrowing	1286	F1T2-S5	12909717	13754	19510	19555	19539	19644	19654	19649	19654	19655	19654	19652	19762	19705	19827	19785	19764	19731	19750	19722	19738	19749	19768	19719	19754	19744	19774	19758	19835	19741	19784	19763	19754	19741	19775	19773	19772	19749	19776	19784	19758	19787	19793	19784	19764
	ESBL	Weaners	48	F1T1-M52	12911900	14036	19670	19697	19721	19781	19781	19785	19795	19791	19792	19798	19905	19898	19938	19914	19915	19903	19904	19907	19907	19923	19925	19909	19893	19899	19913	19915	19922	19911	19919	19919	19914	19931	19923	19913	19934	19905	19918	19925	19896	19930	19936	19927	19901
	ECC	Dry	10	F1T3-S21	12960706	14873	20986	21007	21151	21106	21109	21110	21112	21114	21119	21117	21238	21215	21268	21255	21240	21237	21230	21244	21220	21249	21261	21212	21230	21239	21246	21236	21285	21242	21260	21247	21230	21244	21256	21243	21255	21235	21250	21257	21244	21265	21238	21262	21245
	ESBL	Gull	4156	F1T3-S140	12970896	14608	19866	19883	19907	20036	20039	20036	20039	20044	20050	20045	20119	20107	20128	20135	20143	20138	20129	20126	20107	20147	20147	20108	20127	20134	20129	20131	20125	20137	20143	20132	20119	20128	20139	20128	20153	20143	20136	20142	20133	20147	20138	20149	20139
	CTX	Gull	4156	F1T3-S137	12980705	14639	19855	19875	19896	20029	20031	20030	20032	20037	20045	20036	20114	20099	20128	20129	20133	20128	20121	20136	20102	20141	20146	20111	20121	20140	20128	20125	20121	20127	20132	20125	20114	20136	20132	20126	20146	20137	20130	20140	20126	20141	20131	20141	20135
	ECC	Grower/Finishers	10	F1T2-S38	13080739	15195	20670	20678	20828	20805	20808	20806	20804	20814	20819	20814	20918	20912	20944	20943	20927	20925	20917	20927	20901	20935	20951	20911	20919	20923	20931	20924	20959	20929	20942	20930	20921	20931	20940	20927	20937	20913	20937	20939	20922	20946	20916	20948	20927
	ECC	Grower/Finishers	10	F1T2-S37	13083565	15211	20685	20694	20844	20820	20823	20821	20819	20829	20833	20829	20933	20927	20960	20958	20942	20940	20932	20943	20916	20950	20965	20926	20933	20937	20946	20937	20973	20945	20957	20945	20935	20946	20955	20941	20952	20928	20952	20954	20938	20961	20932	20963	20941
	ECC	Grower/Finishers	10	F1T2-S47	13158347	15415	20868	20892	21027	21004	21006	21004	21002	21012	21016	21012	21116	21108	21152	21142	21125	21123	21115	21126	21099	21133	21148	21109	21116	21126	21129	21121	21162	21127	21140	21128	21118	21128	21138	21124	21135	21118	21135	21137	21127	21144	21123	21146	21124
	ECC	Farrowing	10	F1T2-S11	13228287	14529	21127	21175	21202	21238	21246	21247	21254	21250	21257	21251	21372	21335	21426	21393	21372	21351	21376	21354	21357	21367	21379	21337	21372	21373	21374	21388	21385	21378	21383	21378	21372	21370	21380	21381	21378	21367	21380	21387	21377	21389	21390	21385	21381
	ECC	Grower/Finishers	10	F1T2-S48	13251194	15637	21175	21188	21293	21311	21313	21312	21311	21319	21325	21320	21425	21413	21451	21450	21433	21425	21421	21429	21404	21441	21455	21415	21424	21435	21436	21429	21459	21435	21446	21436	21424	21436	21445	21432	21441	21427	21444	21444	21436	21451	21421	21451	21431
	ECC	Gilts	10	F1T1-16	13269513	15280	21067	21141	21230	21201	21204	21201	21201	21202	21205	21206	21321	21325	21429	21342	21332	21323	21323	21347	21319	21323	21349	21326	21329	21342	21342	21342	21375	21349	21351	21336	21333	21358	21338	21341	21335	21320	21331	21352	21332	21342	21387	21345	21326
	ECC	Gilts	1721	F1T3-S5	13288478	14499	20552	20567	20543	20674	20675	20674	20678	20686	20691	20684	20802	20798	20821	20824	20810	20822	20816	20799	20792	20828	20821	20797	20786	20784	20803	20824	20803	20821	20813	20794	20803	20812	20809	20812	20822	20800	20818	20817	20796	20821	20801	20820	20798
	ECC	Gilts	-	F1T1-15	13601831	17752	22775	22881	22811	22889	22891	22891	22897	22898	22897	22897	23031	22990	23145	23043	23029	23005	23032	23016	23013	23020	23029	22995	23034	23021	23030	23021	23121	23022	23046	23043	23028	23030	23046	23031	23045	23033	23037	23038	23042	23053	23103	23058	23047
	ECC	Gilts	-	F1T3-S11	13606401	12479	22154	22181	22322	22299	22299	22302	22306	22310	22314	22304	22397	22361	22383	22409	22389	22405	22408	22402	22382	22404	22400	22382	22393	22388	22403	22401	22399	22397	22413	22402	22394	22397	22415	22401	22418	22406	22415	22412	22397	22412	22416	22409	22407
	ECC	Gull	1178	F1T3-S120	13623480	15915	22749	22769	22757	22880	22882	22881	22884	22889	22896	22889	23014	23011	22995	23003	23002	23030	23015	23025	23011	23030	23036	23034	23017	23027	23019	23041	22995	23023	23025	23016	23024	23042	23028	23017	23038	23035	23022	23030	23025	23032	23015	23032	23028
	ECC	Farrowing	2496	F1T3-S27	13630982	13822	22240	22262	22277	22421	22425	22430	22433	22435	22441	22431	22509	22511	22517	22522	22515	22527	22516	22512	22516	22533	22520	22532	22527	22526	22530	22528	22528	22525	22525	22541	22532	22542	22530	22534	22537	22529	22533	22531	22524	22529	22552	22526	22541
	ECC	Dry	-	F1T3-S22	13635285	16130	22225	22231	22256	22453	22454	22454	22454	22453	22459	22463	22490	22392	22491	22515	22505	22434	22505	22465	22457	22446	22451	22398	22474	22428	22510	22489	22483	22463	22518	22511	22471	22424	22505	22512	22505	22475	22510	22518	22489	22513	22482	22518	22477
	ECC	Dry	746	F1T3-S14	13670921	11776	22408	22432	22488	22576	22578	22581	22582	22589	22594	22585	22675	22654	22658	22689	22675	22696	22684	22691	22661	22697	22695	22676	22675	22688	22681	22682	22661	22693	22689	22687	22678	22683	22691	22687	22694	22687	22697	22692	22678	22689	22695	22685	22683
	ECC	Grower/Finishers	993	F1T3-S46	13821294	14473	23761	23788	23734	23945	23946	23947	23951	23954	23958	23951	24040	24013	24046	24051	24044	24037	24041	24038	24025	24047	24046	24030	24040	24036	24055	24056	24038	24040	24060	24051	24039	24043	24063	24051	24069	24055	24059	24063	24052	24062	24059	24060	24058
	ECC	Grower/Finishers	993	F1T3-S45	13821614	14480	23757	23783	23729	23941	23942	23944	23947	23949	23953	23947	24037	24010	24043	24048	24040	24033	24037	24033	24022	24044	24042	24028	24035	24031	24051	24050	24036	24034	24055	24048	24039	24039	24059	24048	24064	24052	24055	24059	24049	24059	24056	24056	24053
	ECC	Grower/Finishers	993	F1T3-S44	13822361	14477	23766	23795	23738	23950	23951	23953	23956	23958	23962	23956	24044	24019	24053	24057	24049	24047	24052	24044	24031	24053	24056	24039	24050	24042	24062	24059	24046	24048	24069	24057	24051	24046	24070	24057	24073	24061	24066	24073	24058	24068	24071	24068	24063
	ECC	Dry	10	F1T2-S19	13938909	13871	20356	20427	20344	20600	20603	20609	20609	20607	20615	20609	20637	20612	20705	20646	20650	20632	20635	20632	20627	20644	20645	20633	20636	20630	20641	20656	20686	20628	20642	20652	20640	20652	20645	20645	20648	20635	20647	20653	20635	20656	20706	20653	20650
	CTX	Gull	746	F1T3-S138	14240331	15125	24103	24138	24157	24239	24239	24242	24243	24250	24256	24251	24341	24329	24273	24351	24340	24356	24342	24344	24328	24360	24354	24345	24336	24347	24346	24356	24351	24353	24351	24345	24342	24362	24357	24336	24360	24348	24359	24349	24348	24351	24379	24349	24346
	ECC	Dry	218	F1T3-S17	14490549	18752	25021	24958	25173	25140	25145	25145	25149	25148	25154	25146	25280	25249	25244	25297	25295	25318	25299	25289	25252	25314	25327	25246	25248	25245	25318	25321	25207	25316	25319	25302	25256	25263	25326	25310	25327	25259	25317	25324	25253	25327	25216	25318	25258
	ECC	Dry	542	F1T3-S16	14560637	21303	25552	25566	25697	25717	25720	25722	25725	25724	25722	25723	25836	25783	25839	25833	25825	25810	25804	25809	25808	25831	25832	25807	25817	25809	25835	25822	25853	25816	25840	25838	25825	25811	25847	25827	25854	25823	25837	25840	25821	25849	25804	25846	25833
	ECC	Farrowing	-	F1T1-2	14646985	18792	25535	25547	25522	25632	25632	25633	25635	25640	25644	25637	25735	25746	25795	25757	25750	25772	25738	25749	25742	25778	25786	25741	25750	25736	25784	25777	25761	25774	25784	25783	25750	25762	25785	25784	25787	25755	25776	25783	25747	25785	25725	25783	25756
	ECC	Grower/Finishers	-	F1T3-S37	14651849	18805	25554	25568	25541	25650	25651	25652	25653	25659	25662	25656	25756	25765	25817	25777	25774	25792	25757	25768	25761	25798	25807	25760	25769	25756	25802	25795	25782	25794	25803	25801	25772	25784	25803	25804	25806	25774	25797	25801	25767	25806	25748	25802	25777
	ECC	Dry	10	F1T1-31	14706837	20793	26279	26343	26321	26444	26450	26453	26458	26455	26451	26452	26565	26499	26620	26564	26551	26539	26533	26535	26533	26560	26546	26523	26554	26551	26556	26562	26612	26553	26560	26566	26545	26526	26568	26563	26572	26567	26569	26565	26562	26567	26580	26565	26567
	ECC	Gilts	-	F1T1-13	14868951	26428	31659	31791	31707	31786	31786	31785	31794	31798	31791	31794	31894	31898	32049	31943	31923	31914	31926	31927	31899	31934	31936	31901	31925	31925	31914	31930	32048	31952	31938	31931	31927	31931	31933	31922	31934	31919	31932	31927	31930	31941	31996	31942	31937
	CIP	Gilts	3595	F1T1-WGS71	14895634	21711	26672	26682	26660	26829	26830	26833	26838	26838	26840	26839	26941	26904	26934	26935	26936	26932	26914	26929	26903	26945	26950	26920	26922	26928	26936	26946	26942	26935	26941	26942	26922	26919	26949	26932	26957	26932	26943	26944	26930	26949	26910	26948	26941
	ECC	Farrowing	-	F1T1-4	15022612	27191	31858	31935	31914	31980	31986	31993	31996	31994	32000	32000	32119	32110	32183	32107	32114	32140	32115	32121	32126	32159	32155	32126	32127	32117	32148	32144	32199	32144	32143	32144	32134	32133	32160	32143	32151	32132	32145	32149	32135	32156	32215	32150	32136
	ECC	Farrowing	8233	F1T3-S33	15177426	22943	27341	27397	27353	27398	27401	27400	27404	27412	27409	27402	27570	27584	27619	27562	27560	27587	27571	27571	27587	27586	27595	27583	27593	27590	27579	27591	27652	27594	27587	27585	27593	27597	27584	27581	27593	27605	27583	27585	27600	27590	27600	27590	27601
	ECC	Gull	1114	F1T3-S125	15189554	24579	28600	28667	28605	28585	28586	28587	28589	28593	28598	28594	28728	28706	28773	28710	28710	28717	28712	28706	28725	28719	28728	28730	28732	28728	28733	28730	28805	28712	28734	28740	28742	28738	28738	28731	28749	28743	28731	28741	28740	28739	28755	28747	28746
	ECC	Farrowing	6836	F1T2-S7	15325179	23662	28843	28975	28976	28971	28976	28977	28979	28975	28980	28974	29081	29097	29193	29085	29085	29115	29093	29088	29107	29114	29121	29120	29109	29120	29113	29117	29234	29101	29116	29119	29111	29134	29116	29104	29129	29118	29106	29117	29114	29120	29176	29129	29123
	ECC	Gilts	1433	F1T3-S2	15455384	23964	27867	27902	27895	27923	27923	27924	27922	27931	27934	27926	28132	28071	28174	28137	28127	28123	28103	28111	28089	28130	28134	28104	28121	28116	28134	28135	28142	28116	28140	28137	28120	28105	28140	28135	28150	28140	28142	28137	28135	28145	28151	28141	28134
	ECC	Farrowing	1115	F1T1-3	15656265	25830	30279	30302	30288	30469	30469	30473	30480	30480	30485	30481	30535	30570	30541	30532	30536	30563	30549	30571	30584	30566	30566	30595	30571	30576	30561	30583	30593	30573	30557	30575	30592	30605	30558	30566	30573	30569	30562	30569	30570	30568	30555	30580	30581
	CIP	Gilts	1421	F1T1-WGS77	15736242	26578	31973	31939	31983	32031	32033	32034	32033	32031	32032	32036	32234	32261	32186	32228	32238	32256	32242	32263	32254	32261	32266	32265	32247	32262	32257	32264	32232	32263	32262	32259	32250	32255	32246	32263	32264	32264	32258	32264	32262	32260	32191	32265	32250
	CIP	Farrowing	1421	F1T1-WGS61	15736567	26581	31975	31943	31985	32033	32035	32036	32035	32033	32035	32038	32233	32263	32188	32230	32240	32260	32245	32265	32255	32263	32268	32268	32249	32262	32258	32267	32231	32265	32264	32260	32251	32259	32247	32265	32265	32265	32260	32265	32263	32261	32195	32266	32253
	CIP	Weaners	1421	F1T1-WGS75	15748607	26606	32011	31962	32023	32067	32067	32067	32068	32066	32066	32070	32270	32294	32197	32266	32276	32297	32281	32298	32287	32300	32300	32302	32293	32305	32288	32302	32257	32300	32300	32298	32282	32292	32283	32294	32299	32311	32296	32297	32308	32297	32216	32303	32297
	ECC	Farrowing	2705	F1T1-12	15871877	25279	30098	30097	30097	30172	30173	30172	30176	30179	30180	30179	30369	30326	30381	30354	30354	30357	30370	30362	30341	30377	30375	30341	30377	30366	30377	30380	30371	30361	30382	30377	30353	30356	30389	30373	30380	30374	30384	30376	30371	30384	30377	30379	30386
	ECC	Farrowing	867	F1T1-9-1	16100979	26790	31797	31821	31797	32049	32051	32050	32052	32050	32047	32055	32036	32086	32078	32040	32051	32066	32052	32071	32077	32065	32072	32091	32086	32091	32077	32074	32096	32078	32075	32087	32080	32087	32065	32081	32078	32094	32073	32081	32089	32075	32065	32079	32088
	ECC	Dry	398	F1T3-S15	16157362	26813	32328	32316	32339	32368	32372	32373	32377	32378	32370	32382	32585	32571	32580	32579	32582	32585	32580	32593	32584	32603	32603	32578	32578	32584	32594	32613	32607	32607	32595	32587	32587	32581	32592	32594	32610	32586	32606	32606	32587	32611	32581	32616	32590
	ECC	Farrowing	398	F1T1-11	16251039	27014	32510	32520	32523	32552	32556	32558	32559	32563	32554	32566	32758	32777	32787	32760	32765	32770	32767	32778	32783	32789	32791	32783	32787	32798	32784	32803	32805	32791	32777	32786	32785	32787	32774	32786	32794	32794	32788	32790	32796	32793	32776	32806	32797
	ECC	Dry	-	F1T1-33	16280440	32861	37482	37455	37509	37584	37582	37588	37597	37596	37594	37599	37722	37704	37690	37756	37746	37734	37751	37733	37733	37749	37744	37725	37752	37744	37749	37760	37717	37743	37755	37758	37745	37745	37763	37752	37769	37768	37769	37755	37763	37763	37684	37758	37768
	ECC	Gilts	1139	F1T3-S12	16351361	28720	33371	33294	33395	33429	33430	33433	33428	33437	33429	33434	33637	33668	33542	33635	33642	33655	33647	33662	33667	33665	33673	33664	33657	33670	33662	33672	33595	33658	33662	33661	33657	33670	33657	33663	33671	33666	33670	33671	33666	33673	33541	33683	33674
	ECC	Gilts	871	F1T1-19	16464910	28556	32961	32944	32998	33001	33004	33005	33009	33011	33008	33013	33221	33177	33207	33232	33218	33230	33228	33225	33195	33247	33238	33190	33196	33191	33255	33257	33191	33242	33246	33245	33203	33189	33255	33246	33258	33208	33264	33254	33208	33257	33210	33256	33206
	ECC	Gilts	7450	F1T3-S6	16542861	28012	32395	32397	32482	32520	32526	32530	32535	32532	32537	32535	32643	32617	32642	32667	32673	32653	32661	32646	32649	32668	32657	32634	32649	32654	32675	32677	32665	32658	32673	32670	32651	32626	32677	32672	32677	32657	32679	32679	32665	32683	32655	32681	32672
	ECC	Farrowing	7450	F1T2-S6	16550287	28165	32386	32402	32472	32511	32516	32520	32525	32522	32530	32525	32633	32610	32654	32657	32664	32644	32652	32636	32641	32661	32654	32623	32650	32650	32667	32665	32675	32650	32663	32661	32640	32616	32673	32661	32670	32654	32670	32669	32660	32674	32662	32672	32667
CG-3	CTX	Weaners	88	F1T1-M41	17827562	41383	46145	46139	46307	46179	46183	46184	46187	46194	46180	46201	46347	46346	46346	46366	46362	46369	46374	46361	46384	46383	46376	46358	46387	46377	46396	46376	46371	46393	46398	46390	46397	46369	46411	46392	46413	46398	46411	46403	46394	46404	46342	46405	46394
CG-3	CTX	Farrowing	88	F1T1-M37	17830047	41392	46148	46146	46310	46184	46185	46187	46190	46196	46184	46203	46351	46357	46351	46367	46365	46377	46374	46360	46386	46387	46380	46365	46390	46384	46399	46376	46375	46396	46401	46395	46397	46374	46414	46393	46414	46401	46413	46404	46396	46406	46350	46406	46397
	CTX	Dry	88	F1T1-M28	17831018	41398	46155	46161	46313	46191	46193	46193	46197	46200	46188	46206	46355	46357	46357	46376	46370	46382	46383	46368	46385	46395	46381	46369	46386	46379	46395	46385	46392	46397	46404	46401	46397	46381	46414	46389	46418	46401	46417	46401	46400	46413	46362	46414	46400
CG-3	CTX	Farrowing	88	F1T1-M20	17832884	41381	46183	46179	46340	46218	46222	46225	46227	46233	46220	46240	46388	46380	46386	46405	46400	46410	46413	46401	46423	46422	46415	46399	46426	46417	46436	46411	46411	46431	46437	46428	46435	46401	46451	46431	46451	46436	46450	46441	46432	46443	46383	46445	46434
CG-3	CTX	Dry	88	F1T1-M27	17832965	41377	46212	46185	46372	46224	46230	46232	46234	46240	46227	46248	46417	46390	46393	46436	46430	46441	46442	46431	46428	46452	46445	46406	46432	46420	46466	46442	46419	46461	46465	46457	46441	46413	46480	46460	46480	46441	46480	46470	46439	46473	46389	46474	46439
CG-3	CTX	Farrowing	88	F1T1-M38	17833728	41393	46182	46182	46345	46219	46223	46226	46228	46234	46221	46241	46391	46386	46387	46405	46402	46411	46413	46404	46424	46422	46416	46401	46427	46416	46436	46411	46413	46432	46437	46428	46438	46408	46451	46432	46452	46438	46450	46441	46433	46443	46388	46445	46435
CG-3	CTX	Weaners	88	F1T1-M40	17834208	41399	46169	46168	46327	46205	46210	46211	46213	46220	46207	46223	46372	46373	46363	46390	46390	46396	46397	46381	46402	46409	46398	46386	46408	46397	46412	46399	46401	46417	46423	46414	46418	46395	46430	46405	46437	46420	46435	46416	46420	46429	46371	46430	46419
CG-3	CTX	Farrowing	88	F1T1-M24	17834286	41394	46186	46183	46341	46222	46228	46230	46233	46238	46227	46242	46395	46390	46379	46410	46407	46416	46418	46402	46421	46428	46418	46404	46428	46417	46432	46410	46415	46435	46440	46431	46436	46408	46451	46427	46455	46443	46455	46436	46439	46448	46388	46449	46440
CG-3	CTX	Farrowing	88	F1T1-M21	17834604	41390	46187	46182	46347	46228	46227	46230	46233	46239	46225	46246	46393	46388	46388	46409	46404	46417	46417	46409	46429	46427	46421	46407	46431	46425	46440	46419	46411	46437	46443	46437	46440	46411	46455	46434	46456	46441	46454	46445	46437	46447	46385	46449	46439
	CTX	Farrowing	88	F1T1-M25	17836929	41399	46201	46202	46360	46237	46242	46244	46245	46252	46241	46260	46407	46405	46402	46422	46421	46432	46431	46419	46442	46442	46436	46421	46447	46438	46455	46429	46437	46450	46455	46447	46455	46423	46469	46446	46470	46458	46469	46459	46453	46462	46403	46462	46452
	CTX	Dry	88	F1T1-M29	17837790	41413	46165	46169	46329	46203	46204	46204	46209	46212	46199	46222	46368	46372	46376	46386	46382	46396	46396	46384	46403	46406	46396	46385	46405	46398	46416	46400	46398	46411	46418	46414	46414	46393	46431	46413	46431	46412	46429	46424	46411	46423	46369	46424	46412
	CTX	Weaners	88	F1T1-M30	17837867	41408	46175	46173	46335	46221	46221	46223	46226	46233	46218	46235	46379	46373	46371	46395	46391	46403	46402	46391	46409	46415	46406	46388	46414	46409	46419	46393	46409	46423	46430	46423	46420	46392	46438	46413	46444	46426	46441	46424	46424	46434	46377	46435	46425
CG-3	CTX	Weaners	88	F1T1-M42	17839270	41423	46194	46188	46348	46228	46232	46232	46236	46240	46227	46246	46392	46396	46386	46412	46410	46420	46422	46409	46426	46434	46419	46411	46430	46419	46436	46421	46415	46439	46444	46439	46439	46415	46454	46428	46460	46445	46457	46439	46440	46451	46386	46450	46440
CG-3	CTX	Gull	88	F1T1-M66	17839398	41397	46206	46201	46362	46242	46246	46249	46251	46257	46243	46260	46411	46400	46398	46427	46425	46432	46435	46424	46441	46445	46436	46419	46446	46437	46451	46433	46434	46455	46460	46450	46455	46421	46470	46446	46475	46461	46473	46455	46456	46466	46404	46468	46458
	CTX	Weaners	88	F1T1-M31	17840495	41428	46178	46188	46334	46214	46217	46221	46223	46228	46218	46231	46385	46376	46383	46399	46398	46408	46410	46395	46412	46418	46408	46396	46417	46404	46424	46408	46415	46426	46434	46423	46424	46398	46444	46419	46448	46432	46445	46429	46427	46438	46393	46440	46428
CG-3	CTX	Gull	88	F1T1-M65	17843437	41434	46192	46190	46356	46230	46233	46235	46238	46243	46231	46251	46397	46400	46398	46415	46411	46423	46422	46415	46433	46433	46427	46412	46437	46429	46446	46423	46423	46441	46445	46440	46448	46419	46461	46441	46461	46446	46460	46451	46444	46453	46396	46454	46446
CG-3	CTX	Farrowing	88	F1T1-M22	17844202	41437	46197	46195	46358	46233	46237	46239	46243	46247	46235	46255	46406	46403	46397	46420	46417	46425	46429	46415	46437	46439	46431	46414	46441	46431	46451	46425	46427	46447	46452	46442	46452	46419	46467	46445	46466	46452	46466	46456	46447	46459	46397	46459	46449
CG-3	CTX	Dry	88	F1T2-S91	17844887	41440	46206	46198	46364	46239	46243	46245	46248	46254	46241	46261	46409	46403	46408	46427	46424	46431	46435	46419	46444	46445	46435	46419	46449	46438	46458	46432	46430	46456	46458	46451	46456	46425	46473	46450	46474	46460	46472	46462	46455	46465	46405	46467	46457
	CTX	Farrowing	88	F1T2-S84	17845789	41438	46199	46197	46359	46234	46238	46240	46243	46249	46238	46256	46404	46399	46404	46422	46418	46429	46430	46419	46439	46439	46431	46416	46442	46433	46452	46430	46429	46449	46453	46445	46452	46419	46467	46447	46468	46453	46466	46458	46448	46459	46397	46461	46450
CG-3	CTX	Farrowing	88	F1T1-M34	17845954	41431	46229	46234	46390	46266	46269	46272	46273	46280	46267	46287	46435	46431	46440	46451	46447	46459	46459	46446	46470	46469	46462	46447	46473	46461	46483	46458	46467	46476	46485	46475	46482	46452	46497	46478	46498	46483	46497	46487	46479	46490	46434	46491	46480
CG-3	CTX	Dry	88	F1T2-S86	17846801	41447	46212	46206	46369	46246	46250	46253	46255	46261	46248	46268	46417	46409	46412	46433	46429	46437	46442	46426	46452	46451	46444	46427	46455	46443	46465	46439	46438	46458	46466	46457	46464	46429	46480	46459	46481	46466	46479	46470	46461	46472	46407	46473	46463
CG-3	CTX	Farrowing	88	F1T2-S85	17847463	41445	46205	46201	46367	46239	46244	46247	46249	46254	46244	46262	46411	46406	46406	46428	46424	46433	46437	46421	46445	46444	46437	46421	46448	46435	46459	46432	46433	46452	46458	46449	46459	46428	46474	46453	46474	46459	46473	46464	46454	46466	46402	46468	46456
CG-3	CTX	Farrowing	88	F1T1-M36	17847731	41450	46211	46207	46374	46248	46250	46253	46253	46261	46247	46268	46415	46411	46413	46431	46429	46440	46439	46429	46449	46450	46445	46427	46452	46445	46465	46440	46437	46457	46466	46458	46462	46432	46478	46459	46480	46463	46479	46468	46459	46472	46406	46471	46459
CG-3	CTX	Weaners	88	F1T1-M32	17848398	41464	46221	46218	46378	46252	46258	46258	46263	46265	46253	46274	46422	46424	46415	46441	46436	46447	46451	46439	46453	46461	46448	46437	46457	46448	46464	46448	46442	46465	46472	46463	46466	46441	46483	46459	46485	46473	46485	46469	46467	46478	46413	46478	46467
CG-3	CTX	Weaners	88	F1T1-M33	17848398	41464	46221	46218	46378	46252	46258	46258	46263	46265	46253	46274	46422	46424	46415	46441	46436	46447	46451	46439	46453	46461	46448	46437	46457	46448	46464	46448	46442	46465	46472	46463	46466	46441	46483	46459	46485	46473	46485	46469	46467	46478	46413	46478	46467
CG-3	CTX	Dry	88	F1T2-S92	17849780	41465	46219	46214	46378	46253	46257	46259	46262	46268	46257	46275	46423	46418	46422	46441	46435	46447	46449	46432	46458	46458	46448	46434	46462	46447	46471	46446	46447	46464	46471	46464	46470	46440	46486	46465	46486	46472	46485	46476	46468	46478	46414	46480	46470
CG-3	CTX	Dry	88	F1T2-S90	17850245	41463	46223	46216	46386	46261	46260	46262	46265	46272	46258	46278	46427	46425	46425	46444	46439	46451	46452	46442	46463	46461	46453	46439	46466	46458	46475	46455	46449	46472	46477	46471	46474	46449	46490	46470	46492	46477	46489	46480	46472	46482	46418	46483	46474
	ECC	Gull	88	F1T1-M64	17860568	41588	46407	46370	46569	46446	46450	46452	46453	46460	46447	46467	46612	46619	46584	46629	46626	46634	46635	46627	46657	46646	46640	46631	46658	46640	46662	46635	46611	46655	46663	46660	46671	46635	46675	46659	46676	46664	46676	46667	46660	46669	46578	46671	46666
	ECC	Farrowing	-	F1T1-8	17956827	40762	45387	45431	45397	45450	45452	45455	45461	45459	45456	45466	45600	45619	45640	45607	45626	45633	45631	45619	45648	45645	45644	45636	45659	45645	45659	45644	45661	45647	45646	45661	45669	45664	45664	45664	45667	45665	45664	45660	45660	45657	45641	45654	45665
	ECC	Grower/Finishers	88	F1T1-40	18042221	41779	46093	46117	46252	46186	46189	46188	46194	46196	46185	46205	46284	46297	46325	46309	46303	46335	46317	46319	46306	46341	46330	46310	46326	46325	46327	46338	46357	46345	46337	46330	46316	46313	46345	46325	46349	46328	46346	46334	46324	46342	46342	46343	46332
	ECC	Grower/Finishers	88	F1T3-S47	18135854	42357	46527	46612	46693	46573	46581	46583	46587	46587	46579	46594	46740	46742	46828	46759	46755	46760	46765	46753	46782	46771	46771	46760	46789	46770	46799	46767	46863	46780	46788	46793	46795	46772	46805	46797	46804	46788	46802	46799	46786	46795	46832	46802	46794
	ECC	Gilts	410	F1T3-S10	18138165	41474	45776	45768	45959	45847	45856	45858	45858	45864	45852	45868	46011	45998	46030	46024	46038	46049	46040	46029	46046	46063	46050	46024	46057	46040	46073	46040	46046	46064	46068	46057	46057	46013	46082	46064	46086	46057	46085	46074	46052	46078	46025	46074	46065
	ECC	Dry	88	F1T2-S22	18138243	42345	46524	46596	46680	46562	46569	46574	46578	46577	46574	46583	46731	46729	46816	46747	46749	46754	46753	46744	46778	46767	46768	46753	46780	46762	46795	46764	46841	46779	46781	46790	46788	46747	46799	46792	46797	46782	46795	46789	46780	46791	46813	46796	46789
	ECC	Farrowing	410	F1T2-S12	18141677	41478	45833	45826	46021	45907	45915	45917	45926	45924	45918	45928	46067	46076	46083	46081	46091	46121	46086	46106	46105	46130	46126	46102	46119	46118	46133	46103	46097	46138	46127	46124	46116	46095	46143	46128	46144	46116	46140	46132	46115	46133	46062	46136	46124
	ECC	Gilts	6517	F1T3-S8	18286954	34935	40345	40428	40337	40441	40442	40445	40445	40450	40448	40447	40601	40606	40611	40619	40599	40594	40603	40603	40632	40611	40603	40621	40628	40614	40632	40617	40692	40598	40613	40648	40637	40625	40622	40636	40624	40648	40629	40616	40644	40622	40676	40628	40641
	ECC	Dry	3998	F1T1-26	18356881	40964	45708	45752	45736	45757	45769	45772	45778	45772	45775	45779	45931	45938	45964	45950	45947	45970	45955	45961	45967	45989	45986	45965	45973	45984	45980	45978	45969	45984	45973	45974	45980	45969	45990	45986	45988	45977	45987	45986	45983	45986	45966	45979	45981
	ECC	Gull	58	F1T3-S128	18396546	43088	47956	47950	47995	48019	48024	48028	48034	48034	48034	48043	48183	48190	48165	48204	48205	48219	48213	48213	48227	48234	48226	48208	48239	48229	48240	48218	48165	48230	48236	48237	48238	48211	48252	48244	48249	48247	48246	48244	48248	48245	48198	48240	48243
	ECC	Weaners	58	F1T3-S49	18444176	42397	47951	47964	47948	48015	48024	48026	48031	48030	48029	48035	48175	48181	48183	48197	48197	48203	48192	48197	48232	48223	48219	48201	48234	48225	48231	48208	48171	48224	48229	48227	48241	48209	48245	48233	48241	48244	48240	48238	48244	48238	48208	48233	48235
	ECC	Farrowing	58	F1T2-S1	18450341	42410	47953	47968	47953	48020	48029	48032	48029	48036	48036	48035	48180	48185	48182	48202	48203	48206	48198	48202	48228	48227	48223	48203	48233	48220	48232	48212	48186	48225	48235	48232	48244	48213	48249	48237	48247	48240	48246	48239	48239	48244	48220	48239	48233
	ECC	Dry	-	F1T3-S13	18482340	42400	48146	48126	48134	48200	48208	48213	48213	48216	48216	48218	48366	48371	48339	48388	48392	48396	48389	48386	48411	48414	48415	48390	48410	48396	48426	48400	48342	48409	48426	48421	48419	48394	48444	48422	48442	48419	48430	48429	48418	48438	48385	48433	48413
	ECC	Gilts	641	F1T3-S4	18585352	42975	47838	47882	47858	47886	47897	47897	47908	47899	47899	47904	48072	48079	48117	48078	48089	48121	48086	48092	48106	48124	48124	48102	48123	48110	48128	48109	48153	48125	48121	48109	48120	48119	48135	48123	48130	48111	48126	48132	48112	48129	48101	48128	48128
	ECC	Weaners	683	F1T1-WGS49	18690733	43586	48460	48521	48451	48519	48521	48526	48533	48529	48531	48534	48667	48719	48726	48686	48691	48704	48697	48690	48749	48715	48705	48739	48759	48752	48735	48711	48728	48716	48720	48761	48760	48741	48731	48730	48733	48771	48733	48721	48769	48728	48751	48733	48769
	ECC	Weaners	683	F1T1-WGS48	18691026	43593	48470	48526	48457	48529	48531	48537	48542	48540	48542	48543	48675	48723	48729	48694	48700	48712	48702	48696	48760	48721	48713	48741	48771	48762	48747	48714	48733	48728	48731	48770	48771	48745	48742	48742	48745	48783	48741	48733	48781	48737	48756	48746	48777
	ECC	Weaners	683	F1T1-WGS53	18693056	43589	48464	48528	48453	48525	48527	48533	48538	48536	48537	48539	48671	48724	48734	48691	48696	48706	48697	48691	48754	48720	48713	48742	48767	48759	48741	48709	48736	48720	48725	48766	48765	48741	48736	48736	48740	48779	48738	48727	48777	48734	48760	48740	48774
	ECC	Gilts	-	F1T1-18	18693523	43863	48722	48697	48780	48782	48787	48792	48795	48793	48794	48797	48941	48958	48906	48971	48953	48981	48966	48981	48973	48990	49000	48963	48989	49000	48990	48975	48912	49007	48999	49000	48992	48967	49010	48990	48986	48979	49006	48991	49004	49004	48911	49000	48997
CG-4	ESBL	Gilts	58	F1T1-M50	18715933	43676	48789	48797	48930	48858	48859	48856	48860	48857	48854	48863	48994	49039	49009	49025	49022	49055	49029	49061	49051	49057	49056	49043	49061	49071	49059	49038	48993	49064	49066	49061	49051	49048	49060	49066	49062	49074	49063	49066	49073	49057	49031	49053	49056
CG-4	ESBL	Gilts	58	F1T3-S118	18720103	43694	48798	48807	48943	48867	48873	48870	48874	48869	48868	48880	49006	49049	49022	49036	49032	49064	49044	49073	49064	49068	49069	49054	49075	49081	49073	49049	49005	49075	49076	49068	49067	49059	49074	49080	49071	49086	49074	49080	49085	49068	49040	49064	49070
CG-4	ESBL	Farrowing	58	F1T1-M47	18723349	43685	48815	48819	48962	48884	48884	48881	48885	48881	48880	48889	49023	49072	49031	49051	49048	49084	49057	49091	49078	49083	49082	49074	49087	49099	49087	49067	49018	49091	49091	49087	49080	49079	49088	49093	49088	49100	49090	49095	49099	49083	49053	49079	49084
CG-4	ESBL	Gilts	58	F1T1-M49	18724385	43688	48827	48831	48972	48892	48895	48892	48896	48893	48890	48902	49032	49076	49047	49063	49060	49090	49071	49098	49091	49095	49095	49080	49101	49105	49100	49077	49028	49103	49105	49096	49094	49087	49101	49107	49100	49111	49101	49107	49110	49095	49066	49091	49096
CG-4	ESBL	Farrowing	58	F1T1-M48	18725535	43701	48833	48840	48975	48897	48902	48899	48903	48899	48896	48909	49039	49081	49053	49069	49065	49096	49073	49104	49097	49101	49102	49085	49108	49111	49106	49079	49035	49106	49109	49102	49097	49091	49107	49113	49106	49117	49107	49113	49117	49101	49072	49097	49100
CG-4	ESBL	Farrowing	58	F1T1-M44	18730824	43732	48835	48841	48980	48898	48906	48904	48907	48902	48902	48913	49043	49086	49056	49073	49071	49101	49079	49108	49099	49105	49106	49090	49115	49117	49111	49091	49039	49112	49111	49103	49104	49096	49112	49117	49109	49124	49112	49118	49125	49106	49076	49102	49109
CG-4	CTX	Farrowing	58	F1T1-M35	18730877	43735	48833	48842	48975	48902	48908	48905	48906	48904	48903	48909	49043	49082	49051	49074	49071	49101	49078	49107	49096	49106	49105	49087	49107	49118	49105	49082	49040	49108	49113	49106	49099	49091	49109	49115	49109	49124	49112	49112	49123	49106	49076	49103	49102
CG-4	CTX	Gilts	58	F1T1-M39	18732027	43739	48845	48849	48987	48910	48916	48913	48917	48911	48910	48923	49052	49094	49064	49081	49080	49107	49085	49116	49108	49115	49115	49097	49120	49125	49120	49098	49046	49117	49121	49114	49110	49102	49121	49127	49118	49130	49121	49126	49129	49114	49083	49110	49111
CG-4	ESBL	Farrowing	58	F1T1-M45	18734247	43731	48846	48852	48992	48909	48917	48914	48918	48912	48911	48924	49054	49100	49065	49084	49081	49111	49092	49118	49108	49115	49115	49100	49122	49125	49121	49094	49051	49121	49122	49113	49113	49107	49122	49128	49119	49131	49122	49128	49131	49116	49088	49112	49116
CG-4	ESBL	Farrowing	58	F1T1-M46	18735107	43735	48858	48866	48998	48924	48928	48925	48929	48925	48922	48933	49063	49103	49079	49090	49090	49115	49095	49122	49119	49126	49124	49104	49132	49137	49129	49101	49060	49130	49134	49127	49118	49110	49130	49133	49131	49144	49132	49135	49143	49125	49094	49121	49125
	ECC	Gull	297	F1T1-M60	18801200	42886	47796	47805	47827	47830	47835	47838	47844	47842	47841	47846	48025	48028	48035	48029	48033	48048	48034	48032	48056	48060	48058	48055	48062	48045	48068	48048	48043	48058	48065	48067	48073	48057	48076	48067	48076	48058	48073	48070	48055	48070	48053	48069	48064
	ECC	Gilts	58	F1T3-S1	18870879	44165	48972	48977	48964	49040	49046	49049	49058	49056	49056	49062	49227	49214	49211	49218	49224	49228	49219	49226	49250	49256	49240	49231	49252	49247	49249	49233	49228	49245	49247	49247	49258	49233	49261	49251	49259	49266	49261	49251	49265	49258	49238	49251	49259
	ECC	Grower/Finishers	641	F1T3-S39	18880861	43577	48485	48494	48488	48539	48545	48546	48557	48555	48553	48562	48753	48696	48734	48761	48757	48744	48759	48733	48750	48760	48750	48727	48766	48740	48766	48750	48788	48755	48763	48759	48766	48737	48780	48771	48777	48765	48773	48771	48766	48773	48748	48773	48772
	ECC	Gilts	728	F1T2-S34	18894537	36701	41655	41692	41661	41756	41760	41757	41763	41764	41766	41765	41879	41911	41914	41909	41905	41926	41914	41926	41911	41940	41942	41930	41911	41911	41936	41922	41889	41921	41936	41930	41929	41936	41944	41928	41947	41922	41941	41944	41918	41942	41918	41941	41931
	ECC	Grower/Finishers	75	F1T3-S42	18917262	43133	48208	48277	48209	48266	48273	48280	48285	48284	48284	48288	48446	48453	48516	48454	48464	48470	48456	48453	48492	48483	48482	48469	48500	48476	48500	48475	48542	48484	48491	48490	48502	48481	48506	48503	48506	48496	48508	48507	48499	48503	48515	48501	48512
	ECC	Grower/Finishers	641	F1T3-S43	18940880	43950	48669	48693	48725	48704	48711	48715	48720	48718	48716	48724	48893	48911	48921	48907	48918	48940	48912	48918	48937	48953	48950	48939	48953	48951	48956	48941	48956	48946	48941	48950	48953	48950	48961	48960	48958	48957	48955	48959	48961	48956	48908	48955	48962
	ECC	Weaners	711	F1T3-S48	18946813	43412	48532	48552	48578	48540	48553	48556	48563	48557	48555	48560	48762	48736	48741	48745	48760	48781	48778	48754	48763	48792	48781	48764	48765	48759	48777	48777	48796	48788	48783	48775	48775	48784	48796	48780	48792	48762	48789	48783	48763	48789	48778	48791	48773
	CIP	Farrowing	533	F1T3-S103	18968902	43431	48058	48119	48212	48104	48108	48110	48116	48115	48115	48116	48264	48254	48324	48289	48288	48295	48294	48286	48290	48317	48305	48285	48304	48288	48313	48309	48347	48304	48317	48312	48307	48290	48329	48315	48329	48319	48327	48320	48312	48329	48312	48323	48319
	ECC	Dry	942	F1T1-28	18995900	43218	48317	48377	48362	48370	48378	48380	48388	48385	48380	48390	48539	48551	48613	48545	48566	48588	48558	48572	48577	48595	48594	48567	48599	48602	48595	48578	48627	48609	48597	48589	48596	48580	48604	48599	48607	48605	48603	48603	48602	48596	48604	48598	48603
	ECC	Gull	1001	F1T3-S129	19004018	42834	47782	47769	47786	47843	47847	47851	47855	47846	47847	47861	47997	48008	48011	48010	48023	48022	48023	48028	48055	48038	48039	48019	48059	48047	48061	48032	48023	48051	48057	48049	48052	48027	48062	48065	48059	48066	48055	48064	48059	48055	48009	48050	48056
	ECC	Gilts	1308	F1T3-S3	19005741	43734	48675	48641	48688	48744	48753	48755	48761	48761	48758	48763	48948	48909	48876	48925	48930	48956	48943	48935	48930	48974	48963	48936	48960	48962	48954	48949	48930	48966	48958	48955	48945	48943	48973	48956	48973	48964	48973	48955	48966	48968	48906	48968	48972
	ECC	Dry	3236	F1T1-34	19011004	43480	48459	48451	48478	48519	48526	48530	48535	48536	48536	48539	48687	48710	48698	48696	48715	48733	48705	48722	48735	48747	48746	48737	48741	48732	48743	48723	48703	48751	48737	48735	48754	48745	48752	48745	48753	48743	48750	48747	48737	48748	48694	48744	48747
	ECC	Farrowing	898	F1T1-10	19018844	43792	48476	48476	48493	48483	48486	48490	48494	48496	48489	48502	48681	48700	48692	48687	48713	48733	48698	48722	48719	48736	48738	48714	48739	48737	48736	48721	48727	48753	48735	48737	48737	48725	48734	48744	48750	48736	48740	48745	48739	48746	48675	48751	48744
	ECC	Dry	453	F1T2-S16	19025340	43844	48299	48292	48368	48364	48368	48369	48378	48376	48371	48384	48532	48546	48556	48550	48571	48577	48560	48563	48588	48586	48590	48570	48593	48568	48604	48583	48593	48592	48597	48587	48605	48590	48617	48600	48614	48589	48597	48611	48587	48609	48522	48610	48597
	ECC	Dry	3236	F1T1-27	19031390	43534	48494	48485	48518	48558	48558	48561	48568	48570	48567	48572	48718	48735	48734	48728	48745	48754	48736	48745	48769	48764	48762	48758	48774	48754	48776	48757	48736	48771	48770	48775	48786	48767	48783	48776	48787	48774	48781	48779	48769	48779	48728	48776	48780
	ECC	Gilts	-	F1T3-S9	19045682	43593	48610	48551	48632	48599	48603	48608	48615	48615	48612	48619	48840	48845	48800	48855	48867	48884	48859	48869	48877	48896	48897	48869	48903	48893	48898	48873	48822	48906	48895	48886	48894	48878	48904	48894	48905	48898	48902	48904	48899	48899	48794	48899	48910
	ECC	Dry	641	F1T2-S14	19068195	43512	49330	49309	49367	49387	49392	49395	49401	49402	49403	49408	49562	49560	49549	49568	49582	49590	49582	49577	49609	49601	49597	49589	49625	49604	49628	49593	49588	49594	49613	49617	49627	49601	49628	49627	49621	49630	49620	49628	49631	49622	49529	49626	49632
	ECC	Gull	6404	F1T3-S119	19091949	43705	48504	48585	48475	48588	48594	48590	48592	48587	48584	48597	48734	48768	48851	48759	48785	48775	48759	48777	48805	48787	48796	48781	48818	48809	48821	48792	48848	48805	48818	48820	48820	48804	48811	48819	48814	48825	48809	48826	48820	48809	48844	48811	48817
	ECC	Farrowing	898	F1T1-9-F4	19096430	44073	48714	48746	48717	48721	48730	48733	48739	48736	48732	48746	48921	48930	48968	48929	48952	48961	48944	48946	48967	48971	48969	48948	48987	48968	48985	48972	48991	48977	48976	48979	48986	48958	48993	48991	48987	48987	48988	48989	48983	48985	48948	48989	48993
	ECC	Gull	101	F1T1-M59	19117211	43992	48823	48806	48946	48879	48881	48885	48892	48894	48890	48897	49049	49051	49029	49068	49074	49085	49087	49074	49088	49092	49086	49069	49091	49081	49097	49089	49056	49090	49104	49099	49100	49078	49113	49103	49114	49102	49110	49106	49101	49108	49039	49107	49099
	ECC	Grower/Finishers	942	F1T3-S40	19129302	43767	48626	48609	48642	48678	48688	48689	48698	48696	48692	48698	48888	48844	48858	48860	48877	48887	48871	48866	48882	48895	48889	48856	48902	48877	48903	48883	48886	48902	48901	48899	48897	48868	48911	48904	48916	48903	48916	48906	48903	48911	48878	48909	48915
	ECC	Farrowing	196	F1T2-S4	19311057	44159	49250	49298	49282	49244	49249	49253	49256	49259	49259	49262	49466	49469	49523	49470	49490	49497	49488	49481	49506	49513	49506	49480	49516	49495	49517	49502	49548	49509	49517	49511	49515	49485	49532	49517	49533	49528	49530	49518	49524	49526	49524	49524	49528
	ECC	Grower/Finishers	20	F1T2-S42	19378489	44504	49214	49233	49214	49245	49251	49253	49263	49262	49259	49267	49432	49432	49458	49435	49458	49464	49450	49461	49479	49477	49473	49461	49490	49475	49490	49472	49477	49483	49486	49480	49497	49460	49498	49489	49497	49488	49490	49498	49488	49492	49454	49493	49494
	ECC	Grower/Finishers	20	F1T2-S41	19384288	44531	49216	49241	49214	49247	49254	49256	49267	49264	49262	49270	49435	49433	49468	49438	49461	49466	49453	49465	49483	49479	49475	49463	49493	49477	49493	49474	49484	49485	49488	49480	49500	49463	49501	49492	49499	49491	49493	49501	49491	49495	49462	49496	49497
	ECC	Weaners	877	F1T3-S51	19529662	44521	50277	50218	50314	50329	50333	50336	50346	50345	50343	50350	50532	50506	50472	50515	50530	50540	50535	50529	50548	50556	50551	50527	50564	50537	50568	50543	50515	50557	50559	50553	50562	50543	50576	50570	50570	50560	50567	50574	50559	50570	50487	50570	50569
	ECC	Weaners	877	F1T3-S59	19587890	44630	50407	50419	50447	50489	50494	50497	50507	50504	50505	50511	50668	50687	50663	50673	50682	50668	50669	50656	50739	50681	50675	50711	50751	50729	50731	50676	50707	50676	50689	50741	50753	50724	50706	50729	50700	50757	50697	50707	50757	50700	50656	50713	50761
	ECC	Weaners	877	F1T3-S58	19600062	44679	50454	50459	50493	50536	50541	50544	50554	50551	50552	50558	50715	50734	50710	50694	50706	50715	50725	50704	50786	50727	50722	50758	50798	50769	50778	50723	50751	50721	50737	50789	50798	50771	50753	50778	50746	50796	50744	50754	50797	50747	50710	50760	50808
	ECC	Grower/Finishers	8236	F1T2-S40	25134333	55542	60214	60193	60325	60168	60164	60166	60169	60179	60168	60176	60430	60391	60423	60484	60489	60479	60442	60476	60408	60481	60501	60395	60467	60459	60484	60434	60437	60488	60497	60485	60411	60410	60495	60474	60507	60478	60485	60491	60468	60501	60422	60509	60480
	ECC	Weaners	4247	F1T1-WGS57	25843367	57208	62054	62018	62014	61958	61952	61961	61967	61969	61968	61968	62275	62222	62200	62300	62318	62306	62298	62293	62257	62312	62320	62235	62293	62282	62327	62301	62140	62307	62317	62316	62247	62236	62332	62319	62327	62298	62325	62329	62302	62335	62203	62333	62313
	ECC	Farrowing	5841	F1T2-S2	26054436	57784	62716	62662	62744	62590	62588	62587	62596	62597	62595	62598	62964	62894	62854	62985	62995	62963	62938	62968	62931	62971	62983	62905	62979	62955	62995	62957	62835	62985	62987	62997	62925	62911	62993	62989	63003	62982	62988	62995	62980	63004	62839	63014	62988
	ECC	Weaners	1	F1T1-WGS58	33078576	77707	82390	82399	82315	82192	82193	82198	82207	82205	82206	82211	82595	82596	82545	82606	82632	82632	82576	82636	82624	82632	82651	82621	82652	82652	82653	82634	82461	82641	82642	82642	82626	82623	82658	82641	82652	82660	82646	82650	82655	82646	82504	82649	82659
	CTX	Gilts	7401	F1T1-M26	33086160	78020	82416	82477	82489	82182	82176	82186	82181	82186	82178	82192	82632	82603	82659	82633	82669	82649	82621	82659	82647	82648	82661	82626	82683	82671	82680	82644	82562	82678	82691	82674	82652	82630	82687	82676	82683	82698	82677	82676	82683	82677	82633	82677	82679
	ECC	Dry	-	F1T3-S23	33826312	80077	84808	84855	84968	84757	84761	84754	84762	84758	84756	84761	85075	85003	85040	85058	85070	85042	85062	85056	85037	85054	85049	85037	85076	85068	85068	85013	85108	85055	85076	85068	85052	85031	85072	85068	85074	85098	85069	85066	85086	85072	85085	85074	85086
	CTX	Farrowing	963	F1T3-S117	34082564	80604	85293	85320	85317	85117	85120	85124	85123	85132	85131	85125	85538	85485	85452	85541	85561	85538	85520	85533	85519	85539	85549	85515	85553	85526	85550	85498	85579	85542	85562	85553	85533	85517	85528	85553	85575	85567	85572	85559	85559	85578	85475	85584	85569
	CIP	Grower/Finishers	117	F1T1-WGS95	34099449	80682	85579	85606	85742	85475	85474	85471	85476	85473	85472	85476	85847	85778	85790	85830	85841	85824	85837	85833	85809	85826	85823	85815	85853	85841	85841	85789	85859	85829	85848	85844	85824	85803	85845	85841	85848	85869	85841	85839	85860	85845	85829	85848	85861
	CIP	Grower/Finishers	117	F1T1-WGS96	34103389	80679	85600	85627	85758	85493	85495	85491	85496	85494	85492	85496	85868	85791	85811	85850	85862	85839	85857	85851	85829	85846	85843	85829	85872	85860	85862	85810	85881	85852	85870	85861	85843	85824	85866	85861	85870	85891	85861	85860	85880	85866	85852	85868	85879
	CIP	Grower/Finishers	117	F1T1-M16	34104188	80681	85579	85613	85739	85473	85472	85469	85475	85471	85471	85475	85846	85776	85797	85827	85836	85819	85833	85834	85810	85826	85823	85812	85851	85846	85839	85791	85868	85827	85847	85844	85820	85804	85844	85840	85848	85870	85841	85836	85860	85845	85834	85846	85859
	ECC	Gilts	-	F1T2-S31	34244817	81255	85637	85603	85735	85476	85481	85482	85488	85490	85490	85491	85853	85839	85781	85873	85889	85874	85826	85885	85879	85872	85884	85868	85886	85869	85896	85867	85689	85894	85896	85880	85889	85873	85904	85903	85899	85893	85895	85897	85887	85900	85736	85900	85891
	ECC	Gilts	-	F1T2-S33	34265299	81337	85678	85650	85778	85518	85523	85524	85529	85532	85530	85532	85892	85883	85827	85915	85930	85916	85868	85926	85921	85915	85925	85911	85929	85914	85938	85907	85736	85934	85937	85924	85933	85915	85945	85944	85944	85937	85937	85940	85931	85941	85784	85943	85934
	ECC	Dry	-	F1T2-S18	36748801	87101	92484	92588	92552	92605	92607	92610	92612	92617	92623	92613	92838	92746	92746	92806	92815	92804	92825	92822	92770	92826	92815	92797	92837	92812	92825	92757	92956	92810	92830	92836	92811	92801	92833	92823	92832	92850	92834	92817	92839	92834	92900	92826	92857
	ECC	Gilts	662	F1T1-20	52214819	127392	133012	133037	132716	132756	132760	132768	132760	132767	132763	132767	133301	133255	133086	133314	133300	133306	133292	133301	133272	133311	133296	133299	133260	133256	133305	133255	133132	133317	133304	133310	133301	133299	133309	133310	133310	133276	133322	133305	133279	133315	133217	133309	133267
	ECC	Dry	-	F1T2-S20	84626191	214776	224122	224191	224148	224387	224399	224394	224391	224390	224392	224396	224448	224388	224130	224453	224442	224422	224448	224413	224445	224447	224424	224434	224427	224421	224445	224329	224395	224463	224444	224447	224452	224429	224449	224447	224431	224433	224452	224435	224431	224443	224488	224443	224421
	ECC	Gilts	-	F1T1-17	85031894	216958	224449	224465	224770	224862	224871	224872	224862	224869	224868	224871	224950	224898	224594	224968	224950	224921	224967	224912	224963	224932	224917	224940	224956	224921	224959	224835	224853	224958	224958	224962	224984	224937	224957	224959	224940	224951	224962	224949	224958	224963	224946	224964	224956
	CTX	Dry	2721	F1T2-S87	85204761	217663	224927	224923	225227	225321	225336	225334	225332	225325	225327	225335	225414	225341	225012	225425	225409	225383	225413	225375	225403	225398	225379	225381	225411	225374	225410	225290	225293	225425	225411	225407	225419	225374	225415	225414	225397	225394	225417	225405	225409	225419	225387	225413	225405
	CTX	Dry	2721	F1T2-S88	85214412	217619	224951	224953	225247	225344	225360	225358	225353	225348	225349	225358	225434	225368	225040	225448	225433	225406	225435	225395	225427	225421	225403	225407	225434	225396	225434	225311	225338	225448	225436	225430	225444	225401	225439	225436	225422	225416	225439	225429	225431	225440	225414	225437	225424
	ECC	Gull	5260	F1T3-S124	85250837	217142	225656	225676	225975	226068	226085	226082	226078	226074	226072	226079	226133	226101	225746	226150	226133	226108	226146	226097	226168	226125	226107	226152	226167	226149	226140	226020	226055	226151	226143	226147	226184	226146	226139	226143	226123	226160	226142	226128	226170	226143	226130	226144	226168
	ECC	Farrowing	5463	F1T2-S10	85321186	217615	225230	225317	225546	225633	225645	225646	225637	225635	225637	225644	225719	225678	225418	225730	225718	225682	225722	225687	225732	225703	225687	225708	225742	225713	225729	225596	225695	225716	225724	225736	225756	225709	225725	225731	225709	225736	225731	225715	225746	225725	225777	225729	225732
	CTX	Dry	2721	F1T2-S89	85330599	217941	225274	225276	225573	225665	225680	225678	225676	225669	225671	225679	225755	225686	225352	225767	225750	225726	225754	225713	225745	225740	225720	225724	225754	225716	225751	225630	225636	225767	225752	225750	225762	225719	225756	225757	225738	225736	225759	225746	225751	225760	225734	225754	225746
	ECC	Farrowing	5463	F1T2-S9	85354059	217738	225329	225418	225613	225714	225721	225723	225712	225718	225720	225721	225792	225741	225490	225804	225793	225757	225805	225764	225815	225779	225764	225790	225818	225797	225803	225708	225776	225793	225805	225811	225834	225780	225800	225806	225782	225820	225806	225787	225824	225801	225856	225805	225814
	ECC	Gull	-	F1T3-S123	85701714	218441	226290	226390	226571	226702	226712	226710	226707	226706	226708	226711	226769	226710	226450	226782	226758	226740	226771	226724	226791	226752	226731	226769	226776	226748	226775	226669	226763	226769	226771	226773	226807	226742	226770	226774	226753	226772	226771	226775	226787	226774	226842	226774	226777
				Reference	11631927	7674	12730	12815	12753	12955	12964	12966	12971	12965	12970	12972	12983	12954	13089	13001	12994	12958	12991	12975	12967	12983	12993	12961	12979	12979	12989	12993	13052	12982	13003	12992	12983	12988	12999	12991	12999	12984	12996	13006	12989	13010	13067	13002	12995
[truncated: 342 more columns]

## Sheet: Table S2 
Table S2: SNP-dist analysis of outlying isolates with others of the same ST
Sequence Type	No. of APHA isolates*	No. of Enterobase Isolates	Core Genome SNPs			Whole Genome SNPs			**Isolates representing Minimum Core/Whole Genome SNPs
			Minimum	Maximum	Mean	Minimum	Maximum	Mean
662	1	11	4	117407	20642.2	73	142858	24865.4	2 isolates from McGill Univ
5463	2	11	0	39260	5868.6	205	274547	33782.6	2 isolates from Oxford
2721	3	6	34	209153	42364.4	391	270554	51260.9	2 APHA isolates
5260	1	10	58	207119	34965.8	641	275013	43629.6	2 isolates from Sanger Institute
All STs	7	38	0	49325	21135.7	73	278204	107145
*Three outlying isolates of unknown ST (F1T1-S17, F1T2-S20, F1T3-S123) have not been included.
Sequence Type	Data Source	Project Accession	Database
662	F1T1-20	PRJNA750276	APHA
662	SRR11307977	PRJNA612640	Enterobase
**662	SRR11307991	PRJNA612640	Enterobase
**662	SRR11308054	PRJNA612640	Enterobase
662	SRR12819250	PRJNA315192	Enterobase
662	SRR15335116	PRJNA315192	Enterobase
662	SRR3987742	PRJNA230969	Enterobase
662	SRR5259506	PRJNA218110	Enterobase
662	SRR5333107	PRJNA230969	Enterobase
662	SRR5333109	PRJNA230969	Enterobase
662	SRR7285415	PRJNA248792	Enterobase
662	SRR8456438	PRJNA292667	Enterobase
5463	ERR4013885	PRJEB37711	Enterobase
5463	F1T2-S10	PRJNA750276	APHA
5463	F1T2-S9	PRJNA750276	APHA
**5463	SRR12667788	PRJNA605147	Enterobase
**5463	SRR12667835	PRJNA605147	Enterobase
5463	SRR5024262	PRJNA315192	Enterobase
5463	SRR5034985	PRJNA315192	Enterobase
5463	SRR5035023	PRJNA315192	Enterobase
5463	SRR640000	PRJNA157581	Enterobase
5463	SRR640936	PRJNA157581	Enterobase
5463	SRR640945	PRJNA157581	Enterobase
5463	SRR652389	PRJNA157581	Enterobase
5463	SRR7265954	PRJNA248792	Enterobase
5260	ERR1010238	PRJEB10700	Enterobase
**5260	ERR273768	PRJEB2879	Enterobase
**5260	ERR273773	PRJEB2879	Enterobase
5260	ERR273780	PRJEB2879	Enterobase
5260	ERR434942	PRJEB4681	Enterobase
5260	F1T3-S124	PRJNA750276	APHA
5260	SRR10254075	PRJNA576546	Enterobase
5260	SRR11484376	PRJNA357722	Enterobase
5260	SRR11484493	PRJNA357722	Enterobase
5260	SRR14994903	PRJNA357722	Enterobase
5260	SRR7500908	PRJNA248792	Enterobase
2721	ERR434609	PRJEB4681	Enterobase
2721	F1T2-S87	PRJNA750276	APHA
**2721	F1T2-S88	PRJNA750276	APHA
**2721	F1T2-S89	PRJNA750276	APHA
2721	SRR11484491	PRJNA357722	Enterobase
2721	SRR11484516	PRJNA357722	Enterobase
2721	SRR11484777	PRJNA357722	Enterobase
2721	SRR3989719	PRJNA230969	Enterobase
2721	SRR3989731	PRJNA230969	Enterobase

## Sheet: Table S5
Table S4: Results of in silico O and H antigen typing of the E. coli
Sample	fliC	flkA	wzm	wzt	wzx	wzy	O type (wzm/wzt)	O type (wzx/wzy)	O type	H type
F1T3-S101	fliC-H4_41*	-	wzm-Onovel32_516	wzt-Onovel32_515	-	-	Onovel32		Onovel32	H4
F1T3-S102	fliC-H4_41*	-	wzm-Onovel32_516	wzt-Onovel32_515	-	-	Onovel32		Onovel32	H4
F1T3-S103	fliC-H10_3*	-	wzm-O9_89*?	wzt-O9_103*?	-	-	O9		O9	H10
F1T3-S104	fliC-H10_3*	-	wzm-Onovel32_516	wzt-Onovel32_515	-	-	Onovel32		Onovel32	H10
F1T3-S105	fliC-H10_3*	-	wzm-Onovel32_516	wzt-Onovel32_515	-	-	Onovel32		Onovel32	H10
F1T3-S106	fliC-H4_41*	-	wzm-Onovel32_516	wzt-Onovel32_515	-	-	Onovel32		Onovel32	H4
F1T3-S107	fliC-H4_41*	-	wzm-Onovel32_516	wzt-Onovel32_515	-	-	Onovel32		Onovel32	H4
F1T3-S108	fliC-H10_3*	-	wzm-Onovel32_516	wzt-Onovel32_515	-	-	Onovel32		Onovel32	H10
F1T3-S109	fliC-H10_3*	-	wzm-Onovel32_516	wzt-Onovel32_515	-	-	Onovel32		Onovel32	H10
F1T2-S42_S23	fliC-H2_19*	-	-	-	wzx-Onovel3_533	wzy-Onovel3_535*		Onovel3	Onovel3	H2
F1T2-S38	fliC-H32_31*	-	-	-	wzx-O2-O50-Gp7_220*	wzy-O2-Gp7_421*		O2-O50,wzy-O2	O2-O50,wzy-O2	H32
F1T2-S39	fliC-H48_51	-	-	-	wzx-O16_187	wzy-O16_387		O16	O16	H48
F1T2-S34	fliC-H2_19*	-	wzm-O8_87*	wzt-O8_100	wzx-O8_290	wzy-O8_487*	O8	O8	O8	H2
F1T2-S35	fliC-H11_5*?	-	-	-	wzx-O129-O13-Gp10_150	wzy-O129-O13-O135-Gp10_352?		O129-O13,wzy-O129-O13-O135	O129-O13,wzy-O129-O13-O135	H11
F1T2-S36	fliC-H11_5*?	-	-	-	wzx-O129-O13-Gp10_150?	wzy-O129-O13-O135-Gp10_352?		O129-O13,wzy-O129-O13-O135	O129-O13,wzy-O129-O13-O135	H11
F1T2-S37	fliC-H32_31*	-	-	-	wzx-O2-O50-Gp7_220*	wzy-O2-Gp7_421*		O2-O50,wzy-O2	O2-O50,wzy-O2	H32
F1T2-S30	fliC-H30_29	-	-	-	wzx-O62-Gp14_270	wzy-O68-Gp14_474		O62-wzyO68	O62-wzyO68	H30
F1T2-S31	fliC-H18_15	-	-	-	wzx-O15_173	wzy-O15_373		O15	O15	H18
F1T2-S32	fliC-H26_25*	-	-	-	wzx-O38_242*	wzy-O38_442*?		O38	O38	H26
F1T2-S33	fliC-H18_15	-	-	-	wzx-O15_173	wzy-O15_373*		O15	O15	H18
F1T1-WGS77_S75	fliC-H4_41*	-	wzm-O9_89*	wzt-O9_103*	-	-	O9		O9	H4
F1T1-May34_S68	fliC-H4_41*	-	wzm-O9_89*	wzt-O9_103*	-	-	O9		O9	H4
F1T1-March16_S38	fliC-H27_26	-	-	-	wzx-O107--Gp8_119	wzy-O107-Gp8_319		O107	O107	H27
F1T1-March-9-1_S14	fliC-H30_29*	-	-	-	wzx-O129-O13-Gp10_150	wzy-O129-O13-O135-Gp10_352*		O129-O13,wzy-O129-O13-O135	O129-O13,wzy-O129-O13-O135	H30
F1T1-M31	fliC-H4_41*	-	wzm-O9_89*	wzt-O9_103*	-	-	O9		O9	H4
F1T1-M30	fliC-H4_41*	-	wzm-O9_89*	wzt-O9_103*	-	-	O9		O9	H4
F1T1-M33	fliC-H4_41*	-	wzm-O9_89*	wzt-O9_103*	-	-	O9		O9	H4
F1T1-M32	fliC-H4_41*	-	wzm-O9_89*	wzt-O9_103*	-	-	O9		O9	H4
F1T1-M35	fliC-H30_29*	-	wzm-O8_87*	wzt-O8_100*	-	-	O8		O8	H30
F1T1-M34	fliC-H4_41*	-	wzm-O9_89*	wzt-O9_103*	-	-	O9		O9	H4
F1T1-M37	fliC-H4_41*	-	wzm-O9_89*	wzt-O9_103*	-	-	O9		O9	H4
F1T1-M36	fliC-H4_41*	-	wzm-O9_89*	wzt-O9_103*	-	-	O9		O9	H4
F1T1-M39	fliC-H30_29*	-	wzm-O8_87*	wzt-O8_100*	-	-	O8		O8	H30
F1T1-M38	fliC-H4_41*	-	wzm-O9_89*	wzt-O9_103*	-	-	O9		O9	H4
F1T3-S128_S83	fliC-H9_72*	-	wzm-O9_89*	wzt-O9_103*	-	-	O9		O9	H9
F1T3-S31	fliC-H16_12*?	-	-	-	wzx-O88_301*	wzy-O88_498*		O88	O88	H16
F1T1-12	fliC-H27_26*?	-	-	-	-	-	None	None	None	H27
F1T1-11	fliC-H27_26*	-	-	-	wzx-O141_163	wzy-O141_363*		O141	O141	H27
F1T3-S32	fliC-H4_41	-	-	-	wzx-O81_292*	wzy-O81_489		O81	O81	H4
F1T3-S35	fliC-H9_72*	-	wzm-Onovel32_516	wzt-Onovel32_515	-	-	Onovel32		Onovel32	H9
F1T1-16	fliC-H27_26	-	-	-	wzx-O107--Gp8_119	wzy-O107-Gp8_319		O107	O107	H27
F1T3-S37	fliC-H40_43*	-	-	-	wzx-O81_292?	wzy-O81_489		O81	O81	H40
F1T1-14	fliC-H32_31*	-	-	-	wzx-O5_256*?	wzy-O91_500*?		O5-wzy-O91	O5-wzy-O91	H32
F1T3-S39	fliC-H10_4*	-	-	-	wzx-O115_130*?	-		O115-wzy-neg	O115-wzy-neg	H10
F1T3-S38	fliC-H32_31*	-	-	-	wzx-O18ab_218*?	wzy-O18ab_418*		O18ab	O18ab	H32
F1T1-19	fliC-H5_54*	-	-	-	wzx-O187_217	wzy-O35_439*?		O187	O187	H5
F1T1-18	fliC-H56_59*?	-	-	-	wzx-O187_217*?	wzy-O35_439*		O187-wzyO35	O187-wzyO35	H56
F1T1-March17_S46	fliC-H56_59*	-	-	-	wzx-O2-O50-Gp7_220*	-		O2-O50,wzy-neg	O2-O50,wzy-neg	H56
F1T2-S63	fliC-H10_3*	-	wzm-Onovel32_516	wzt-Onovel32_515	-	-	Onovel32		Onovel32	H10
F1T2-S62	fliC-H10_3*	-	wzm-Onovel32_516	wzt-Onovel32_515	-	-	Onovel32		Onovel32	H10
F1T2-S61	fliC-H10_3*	-	wzm-Onovel32_516	wzt-Onovel32_515	-	-	Onovel32		Onovel32	H10
F1T2-S60	fliC-H10_3*	-	wzm-Onovel32_516	wzt-Onovel32_515	-	-	Onovel32		Onovel32	H10
F1T2-S67	fliC-H10_3*	-	wzm-Onovel32_516	wzt-Onovel32_515	-	-	Onovel32		Onovel32	H10
F1T2-S66	fliC-H10_3*	-	wzm-Onovel32_516	wzt-Onovel32_515	-	-	Onovel32		Onovel32	H10
F1T2-S65	fliC-H4_41*	-	wzm-Onovel32_516	wzt-Onovel32_515	-	-	Onovel32		Onovel32	H4
F1T2-S64	fliC-H4_41*	-	wzm-Onovel32_516	wzt-Onovel32_515	-	-	Onovel32		Onovel32	H4
F1T2-S69	fliC-H10_3*	-	wzm-Onovel32_516	wzt-Onovel32_515	-	-	Onovel32		Onovel32	H10
F1T2-S68	fliC-H4_41*	-	wzm-Onovel32_516	wzt-Onovel32_515	-	-	Onovel32		Onovel32	H4
F1T1-March34_S54	fliC-H16_12*?	-	-	-	wzx-O8_290*	wzy-O8_487		O8	O8	H16
F1T1-WGS59	fliC-H40_43	-	-	-	wzx-Onovel25_581*	wzy-Onovel25_580		Onovel25	Onovel25	H40
F1T1-WGS58	fliC-H1_1*	-	-	-	wzx-O139_161	wzy-O139_361*?		O139	O139	H1
F1T1-WGS55	fliC-H32_31*?	-	-	-	wzx-O154_177*?	wzy-O154_378*?		O154	O154	H32
F1T1-WGS54	fliC-H4_41	-	-	-	wzx-O160_188*	wzy-O160_388*		O160	O160	H4
F1T1-WGS57	fliC-H45_48*	-	-	-	-	-	None	None	None	H45
F1T1-WGS56	fliC-H40_43*	-	-	-	wzx-Onovel25_581*	wzy-Onovel25_580		Onovel25	Onovel25	H40
F1T1-WGS51	fliC-H4_41*?	-	-	-	wzx-O141_163*	wzy-O141_363*		O141	O141	H4
F1T1-WGS50	fliC-H2_19*?	-	-	-	wzx-O128_148*	wzy-O128_350*?		O128	O128	H2
F1T1-WGS53	fliC-H21_21	-	-	-	-	-	None	None	None	H21
F1T1-WGS52	fliC-H40_43?	-	-	-	wzx-Onovel25_581*	wzy-Onovel25_580*?		Onovel25	Onovel25	H40
F1T3-S53	fliC-H4_41*	-	-	-	wzx-O141_163	wzy-O141_363*		O141	O141	H4
F1T3-S52	fliC-H4_41*	-	-	-	wzx-O141_163	wzy-O141_363*		O141	O141	H4
F1T3-S138	fliC-H11_5*?	-	-	-	wzx-O130_151*?	wzy-O130_353*?		O130	O130	H11
F1T3-S131	fliC-H10_3*	-	wzm-Onovel32_516	wzt-Onovel32_515	-	-	Onovel32		Onovel32	H10
F1T3-S130	fliC-H48_51	-	-	-	wzx-O129-O13-Gp10_150*	wzy-O129-O13-O135-Gp10_352*?		O129-O13,wzy-O129-O13-O135	O129-O13,wzy-O129-O13-O135	H48
F1T3-S133	fliC-H10_3*	-	wzm-Onovel32_516	wzt-Onovel32_515	-	-	Onovel32		Onovel32	H10
F1T3-S132	fliC-H10_3*	-	wzm-Onovel32_516	wzt-Onovel32_515	-	-	Onovel32		Onovel32	H10
F1T3-S135	fliC-H10_3*	-	wzm-Onovel32_516	wzt-Onovel32_515	-	-	Onovel32		Onovel32	H10
F1T3-S134	fliC-H4_41*	-	wzm-Onovel32_516	wzt-Onovel32_515	-	-	Onovel32		Onovel32	H4
F1T3-S137	fliC-H32_31*	-	-	-	wzx-O113_128*	wzy-O113_328*?		O113	O113	H32
F1T3-S136	fliC-H10_4*	-	wzm-Onovel32_516	wzt-Onovel32_515	-	-	Onovel32		Onovel32	H10
F1T1-33	fliC-H4_40*?	-	-	-	wzx-O51_257*	wzy-O51_457*		O51	O51	H4
F1T1-32	fliC-H4_41	-	-	-	wzx-O51_257*	wzy-O51_457*		O51	O51	H4
F1T3-S140	fliC-H32_31*	-	-	-	wzx-O113_128*	-		O113-wzy-neg	O113-wzy-neg	H32
F1T3-S141	fliC-H9_72*	-	wzm-Onovel32_516	wzt-Onovel32_515	-	-	Onovel32		Onovel32	H9
F1T1-WG54	#NAME?	#NAME?	#NAME?	#NAME?	#NAME?	#NAME?			0
F1T1-May21_S61	fliC-H4_41*	-	wzm-O9_89*	wzt-O9_103*	-	-	O9		O9	H4
F1T1-9	fliC-H30_29*	-	-	-	wzx-O129-O13-Gp10_150	wzy-O129-O13-O135-Gp10_352*		O129-O13,wzy-O129-O13-O135	O129-O13,wzy-O129-O13-O135	H30
F1T1-8	fliC-H32_31*?	-	-	-	wzx-O91_303	wzy-O91_500*?		O91	O91	H32
F1T3-S79	-	-	wzm-Onovel32_516	wzt-Onovel32_515	-	-	Onovel32	None	Onovel32	None
F1T3-S78	fliC-H10_3*	-	wzm-Onovel32_516	wzt-Onovel32_515	-	-	Onovel32		Onovel32	H10
F1T1-3	fliC-H40_43*	flkA-H47_76*	-	-	wzx-O102_112*	wzy-O102_311		O102	O102	H40, flkA-H47
F1T1-2	fliC-H40_43*	-	-	-	wzx-O81_292	wzy-O81_489		O81	O81	H40
F1T3-S77	fliC-H10_3*	-	wzm-Onovel32_516	wzt-Onovel32_515	-	-	Onovel32		Onovel32	H10
F1T3-S76	fliC-H4_41*	-	wzm-Onovel32_516	wzt-Onovel32_515	-	-	Onovel32		Onovel32	H4
F1T1-7	fliC-H32_31*	-	-	-	wzx-Onovel2_531*?	wzy-O91_500*		Onovel2-wzy-O91	Onovel2-wzy-O91	H32
F1T1-6	fliC-H25_24	-	-	-	wzx-O21_222*?	wzy-O21_423*?		O21	O21	H25
F1T1-5	fliC-H25_24	-	-	-	wzx-O66_275*	wzy-O66_473*		O66	O66	H25
F1T1-4	fliC-H25_24*?	-	-	-	wzx-O23_225?	wzy-O23_425*?		O23	O23	H25
F1T1-41	fliC-H4_41	-	-	-	wzx-O51_257*	wzy-O51_457*		O51	O51	H4
F1T2-S92	fliC-H4_41*	-	wzm-O9_89*	wzt-O9_103*	-	-	O9		O9	H4
F1T2-S90	fliC-H4_41*	-	wzm-O9_89*	wzt-O9_103*	-	-	O9		O9	H4
F1T2-S91	fliC-H4_41*	-	wzm-O9_89*	wzt-O9_103*	-	-	O9		O9	H4
F1T2-S29	fliC-H30_29	-	-	-	wzx-O62-Gp14_270	wzy-O68-Gp14_474		O62	O62	H30
F1T2-S28	fliC-H30_29	-	-	-	wzx-O62-Gp14_270	wzy-O68-Gp14_474?		O62	O62	H30
F1T2-S27	fliC-H30_29	-	-	-	wzx-O62-Gp14_270?	wzy-O68-Gp14_474*		O62-O68	O62-O68	H30
F1T2-S26	fliC-H30_29*?	-	-	-	wzx-O62-Gp14_270?	wzy-O68-Gp14_474*?		O62-O68	O62-O68	H30
F1T2-S25	fliC-H32_31*	-	-	-	wzx-Onovel11_553*	wzy-Onovel11_552		Onovel11	Onovel11	H32
F1T2-S24	fliC-H9_72*	-	-	-	wzx-O32_236*?	wzy-O32_436*		O32	O32	H9
F1T2-S23	fliC-H2_19*	-	-	-	wzx-O128_148*	wzy-O128_350*		O128	O128	H2
F1T2-S22	fliC-H9_72*	-	wzm-O8_87*	wzt-O8_100*	-	-	O8		O8	H9
F1T2-S21	fliC-H30_29	-	-	-	wzx-O62-Gp14_270	wzy-O68-Gp14_474		O62	O62	H30
F1T2-S20	fliC-H56_59*	-	-	-	wzx-O88_301	wzy-O88_498		O88	O88	H56
F1T1-9-F4	fliC-H48_51*	-	-	-	wzx-Onovel2_531	wzy-Onovel2_532*		Onovel2	Onovel2	H48
F1T3-S123_S62	fliC-H56_59*	-	-	-	wzx-Onovel8_546*	wzy-Onovel8_547*		Onovel8	Onovel8	H56
F1T1-M44	fliC-H30_29*	-	wzm-O8_87*	wzt-O8_100*	-	-	O8		O8	H30
F1T1-M45	fliC-H30_29*	-	wzm-O8_87*	wzt-O8_100*	-	-	O8		O8	H30
F1T1-M46	fliC-H30_29*	-	wzm-O8_87*	wzt-O8_100*	-	-	O8		O8	H30
F1T1-M47	fliC-H30_29*	-	wzm-O8_87*	wzt-O8_100*	-	-	O8		O8	H30
F1T1-M40	fliC-H4_41*	-	wzm-O9_89*	wzt-O9_103*	-	-	O9		O9	H4
F1T1-M41	fliC-H4_41*	-	wzm-O9_89*	-	-	-	O9-wzt-O9		O9-wzt-O9	H4
F1T1-M42	fliC-H4_41*	-	wzm-O9_89*	wzt-O9_103*	-	-	O9		O9	H4
F1T1-M43	fliC-H11_5*?	-	-	-	-	-	None	None	None	H11
F1T1-M48	fliC-H30_29*	-	wzm-O8_87*	wzt-O8_100*	-	-	O8		O8	H30
F1T1-M49	fliC-H30_29*	-	wzm-O8_87*	wzt-O8_100*	-	-	O8		O8	H30
F1T3-S127_S76	fliC-H9_72*	-	wzm-Onovel32_516	wzt-Onovel32_515	-	-	Onovel32		Onovel32	H9
F1T3-S126_S69	fliC-H10_3*	-	wzm-O9_89*	wzt-O9_103*	-	-	O9		O9	H10
F1T1-WGS96	fliC-H4_41?	-	-	-	wzx-O33_237	wzy-O33_437		O33	O33	H4
F1T3-S71	fliC-H10_3*	-	wzm-Onovel32_516	wzt-Onovel32_515	-	-	Onovel32		Onovel32	H10
F1T1-WGS85_S82	#NAME?	#NAME?	#NAME?	#NAME?	#NAME?	#NAME?			0
F1T3-S44	fliC-H30_29*	-	-	-	wzx-O100_110	wzy-O100_309?		O100	O100	H30
F1T3-S45	fliC-H30_29*	-	-	-	wzx-O100_110	wzy-O100_309		O100	O100	H30
F1T3-S46	fliC-H30_29*	-	-	-	wzx-O100_110	wzy-O100_309		O100	O100	H30
F1T3-S47	fliC-H9_72*	-	wzm-O8_87*	wzt-O8_100*	-	-	O8		O8	H9
F1T3-S40	fliC-H28_27*	-	-	-	wzx-O39_243*?	wzy-O39_443*?		O39	O39	H28
F1T3-S41	fliC-H2_19*	-	-	-	wzx-O128_148*	wzy-O128_350*		O128	O128	H2
F1T3-S42	fliC-H8_70	-	-	-	wzx-O112_126*?	wzy-O112_327*?		O112	O112	H8
F1T3-S43	fliC-H25_24*	-	wzm-O9_89*	wzt-O9_102*	wzx-O30_235*	wzy-O30_435*	O9	O30	O9/O30	H25
F1T3-S48	fliC-H25_24*	-	-	-	wzx-O100_110*?	-		O100-O100neg	O100-O100neg	H25
F1T3-S49	fliC-H37_35*	-	-	-	wzx-Onovel9_549	wzy-Onovel9_548		Onovel9	Onovel9	H37
F1T1-M9	fliC-H10_3*	-	wzm-Onovel32_516	wzt-Onovel32_515	-	-	Onovel32		Onovel32	H10
F1T3-S73	fliC-H10_3*	-	wzm-Onovel32_516	wzt-Onovel32_515	-	-	Onovel32		Onovel32	H10
F1T2-S56	fliC-H10_4*	-	wzm-Onovel32_516	wzt-Onovel32_515	-	-	Onovel32		Onovel32	H10
F1T2-S57	fliC-H10_3*	-	wzm-Onovel32_516	wzt-Onovel32_515	-	-	Onovel32		Onovel32	H10
F1T2-S54	fliC-H10_3*	-	wzm-Onovel32_516	wzt-Onovel32_515	-	-	Onovel32		Onovel32	H10
F1T2-S55	fliC-H10_3*	-	wzm-Onovel32_516	wzt-Onovel32_515	-	-	Onovel32		Onovel32	H10
F1T2-S52	fliC-H10_3*	-	wzm-Onovel32_516	wzt-Onovel32_515	-	-	Onovel32		Onovel32	H10
F1T2-S53	fliC-H10_3*	-	wzm-Onovel32_516	wzt-Onovel32_515	-	-	Onovel32		Onovel32	H10
F1T2-S50	fliC-H10_3*	-	wzm-Onovel32_516	wzt-Onovel32_515	-	-	Onovel32		Onovel32	H10
F1T2-S51	fliC-H10_3*	-	wzm-Onovel32_516	wzt-Onovel32_515	-	-	Onovel32		Onovel32	H10
F1T2-S58	fliC-H10_4*	-	wzm-Onovel32_516	wzt-Onovel32_515	-	-	Onovel32		Onovel32	H10
F1T2-S59	fliC-H10_3*	-	wzm-Onovel32_516	wzt-Onovel32_515	-	-	Onovel32		Onovel32	H10
F1T3-S72	fliC-H10_3*	-	wzm-Onovel32_516	wzt-Onovel32_515	-	-	Onovel32		Onovel32	H10
F1T1-WGS60	fliC-H48_51	-	-	-	wzx-O16_187	wzy-O16_387		O16	O16	H48
F1T1-WGS61	fliC-H4_41*	-	wzm-O9_89*	wzt-O9_103*	-	-	O9		O9	H4
F1T1-WGS62	fliC-H9_72*	-	wzm-Onovel32_516	wzt-Onovel32_515	-	-	Onovel32		Onovel32	H9
F1T1-WGS63	fliC-H10_4*	-	wzm-Onovel32_516*	wzt-Onovel32_515?	-	-	Onovel32		Onovel32	H10
F1T1-WGS64	fliC-H10_3*	-	wzm-Onovel32_516	wzt-Onovel32_515	-	-	Onovel32		Onovel32	H10
F1T1-WGS65	fliC-H10_3*	-	wzm-Onovel32_516	wzt-Onovel32_515	-	-	Onovel32		Onovel32	H10
F1T1-WGS66	fliC-H10_3*	-	wzm-Onovel32_516	wzt-Onovel32_515	-	-	Onovel32		Onovel32	H10
F1T1-WGS67	fliC-H4_41*	-	wzm-Onovel32_516	wzt-Onovel32_515	-	-	Onovel32		Onovel32	H4
F1T1-WGS68	fliC-H4_41*	-	wzm-Onovel32_516	wzt-Onovel32_515	-	-	Onovel32		Onovel32	H4
F1T1-WGS69	fliC-H4_41*	-	wzm-Onovel32_516	wzt-Onovel32_515	-	-	Onovel32		Onovel32	H4
F1T1-WGS88	fliC-H10_3*	-	wzm-Onovel32_516	wzt-Onovel32_515	-	-	Onovel32		Onovel32	H10
F1T1-WGS89	-	-	wzm-Onovel32_516	wzt-Onovel32_515	-	-	Onovel32	None	Onovel32	None
F1T1-WGS82	fliC-H10_3*	-	wzm-Onovel32_516	wzt-Onovel32_515	-	-	Onovel32		Onovel32	H10
F1T3-S123	fliC-H56_59*	-	-	-	wzx-Onovel8_546*	wzy-Onovel8_547*		Onovel8	Onovel8	H56
F1T1-WGS80	fliC-H10_3*	-	wzm-Onovel32_516	wzt-Onovel32_515	-	-	Onovel32		Onovel32	H10
F1T3-S121	fliC-H10_3*	-	wzm-O9_89*	wzt-O9_103*	-	-	O9		O9	H10
F1T3-S126	fliC-H10_3*	-	wzm-O9_89*	wzt-O9_103*	-	-	O9		O9	H10
F1T3-S127	fliC-H9_72*	-	wzm-Onovel32_516	wzt-Onovel32_515	-	-	Onovel32		Onovel32	H9
F1T3-S124	fliC-H56_59*	-	-	-	-	-	None	None	None	H56
F1T3-S125	fliC-H21_21*	-	-	-	-	-	None	None	None	H21
F1T3-S75	fliC-H10_3*	-	wzm-Onovel32_516	wzt-Onovel32_515	-	-	Onovel32		Onovel32	H10
F1T3-S74	fliC-H10_3*	-	wzm-Onovel32_516	wzt-Onovel32_515	-	-	Onovel32		Onovel32	H10
F1T1-March2_S22	fliC-H40_43*	-	-	-	wzx-O81_292	wzy-O81_489		O81	O81	H40
F1T1-WGS100	fliC-H10_3*	-	wzm-Onovel32_516	wzt-Onovel32_515	-	-	Onovel32		Onovel32	H10
F1T3-S80	fliC-H10_3*	-	wzm-Onovel32_516	wzt-Onovel32_515	-	-	Onovel32		Onovel32	H10
F1T3-S81	fliC-H10_3*	-	wzm-Onovel32_516	wzt-Onovel32_515	-	-	Onovel32		Onovel32	H10
F1T3-S82	fliC-H10_3*	-	wzm-Onovel32_516	wzt-Onovel32_515	-	-	Onovel32		Onovel32	H10
F1T3-S83	fliC-H10_3*	-	wzm-Onovel32_516	wzt-Onovel32_515	-	-	Onovel32		Onovel32	H10
F1T3-S84	fliC-H10_3*	-	wzm-Onovel32_516	wzt-Onovel32_515	-	-	Onovel32		Onovel32	H10
F1T3-S85	fliC-H4_41*	-	wzm-Onovel32_516	wzt-Onovel32_515	-	-	Onovel32		Onovel32	H4
F1T3-S87	fliC-H4_41*	-	wzm-Onovel32_516	wzt-Onovel32_515	-	-	Onovel32		Onovel32	H4
F1T3-S88	fliC-H10_3*	-	wzm-Onovel32_516	wzt-Onovel32_515	-	-	Onovel32		Onovel32	H10
F1T3-S89	fliC-H10_3*	-	wzm-Onovel32_516	wzt-Onovel32_515	-	-	Onovel32		Onovel32	H10
F1T3-S70	fliC-H4_41*	-	wzm-Onovel32_516	wzt-Onovel32_515	-	-	Onovel32		Onovel32	H4
F1T1-M19	fliC-H10_3*	-	wzm-Onovel32_516	wzt-Onovel32_515	-	-	Onovel32		Onovel32	H10
F1T1-M18	fliC-H4_41*	-	wzm-Onovel32_516	wzt-Onovel32_515	-	-	Onovel32		Onovel32	H4
F1T1-WGS97	fliC-H10_3*	-	wzm-Onovel32_516	wzt-Onovel32_515	-	-	Onovel32		Onovel32	H10
F1T1-M13	fliC-H25_24*	-	wzm-Onovel32_516	wzt-Onovel32_515	-	-	Onovel32		Onovel32	H25
F1T1-M12	fliC-H10_3*	-	wzm-Onovel32_516	wzt-Onovel32_515	-	-	Onovel32		Onovel32	H10
F1T1-M11	fliC-H10_3*	-	wzm-Onovel32_516	wzt-Onovel32_515	-	-	Onovel32		Onovel32	H10
F1T1-M10	fliC-H9_72*	-	wzm-Onovel32_516	wzt-Onovel32_515	-	-	Onovel32		Onovel32	H9
F1T1-M17	fliC-H4_41*	-	wzm-Onovel32_516	wzt-Onovel32_515	-	-	Onovel32		Onovel32	H4
F1T1-M16	fliC-H4_41	-	-	-	wzx-O33_237	wzy-O33_437		O33	O33	H4
F1T1-M14	fliC-H10_3*	-	wzm-Onovel32_516	wzt-Onovel32_515	-	-	Onovel32		Onovel32	H10
F1T2-S8	fliC-H32_31*	-	-	-	wzx-O5_256*	wzy-O5_455*		O5	O5	H32
F1T2-S9	fliC-H56_59*	-	-	-	-	-	None	None	None	H56
F1T2-S1	fliC-H37_35*	-	-	-	wzx-Onovel9_549	wzy-Onovel9_548		Onovel9	Onovel9	H37
F1T2-S2	fliC-H28_27*	-	-	-	wzx-O112_126*	wzy-O112_327*		O112	O112	H28
F1T2-S3	fliC-H32_31*	-	-	-	wzx-O71_282	wzy-O71_479*		O71	O71	H32
F1T2-S4	fliC-H7_66	-	-	-	-	-	None	None	None	H7
F1T2-S5	fliC-H32_31*	-	-	-	wzx-O71_282*?	wzy-O71_479*		O71	O71	H32
F1T2-S6	fliC-H4_40*	-	-	-	wzx-O174_519*	wzy-O174_520		O174	O174	H4
F1T2-S7	fliC-H26_25*	-	-	-	wzx-O175_205	wzy-O175_404		O175	O175	H26
F1T3-S19	fliC-H11_5*?	-	-	-	wzx-O129-O13-Gp10_150*	-		O129-O13,wzy-NEG	O129-O13,wzy-NEG	H11
F1T3-S18	fliC-H30_29	-	-	-	wzx-O62-Gp14_270	wzy-O68-Gp14_474?		O62	O62	H30
F1T3-S13	fliC-H37_35*	-	-	-	wzx-Onovel9_549	wzy-Onovel9_548		Onovel9	Onovel9	H37
F1T3-S12	fliC-H4_41*	-	wzm-O9_89*	wzt-O9_103*	-	-	O9		O9	H4
F1T3-S11	fliC-H19_17*	-	-	-	wzx-Onovel19_569	wzy-Onovel19_568*		Onovel19	Onovel19	H19
F1T3-S10	fliC-H9_72	-	wzm-O8_87*	wzt-O8_100*	-	-	O8		O8	H9
F1T3-S17	fliC-H12_7*	-	-	-	wzx-Onovel26_582*?	wzy-Onovel26_583*?		Onovel26	Onovel26	H12
F1T3-S16	fliC-H12_7*	-	-	-	-	wzy-O58_463*?		wxz-neg, wzyO58	wxz-neg, wzyO58	H12
F1T3-S15	fliC-H27_26*	-	-	-	wzx-O141_163	wzy-O141_363*?		O141	O141	H27
F1T3-S14	fliC-H19_17	-	-	-	wzx-O61_269*?	wzy-O61_467		O61	O61	H19
F1T2-S89	fliC-H56_59*	-	-	-	-	wzy-O53_458*		wxz-neg, wzyO53	wxz-neg, wzyO53	H56
F1T2-S88	fliC-H56_59*	-	-	-	wzx-O53_258*	wzy-O53_458*		O53	O53	H56
F1T2-S85	fliC-H4_41*	-	wzm-O9_89*	wzt-O9_103*	-	-	O9		O9	H4
F1T2-S84	fliC-H4_41*	-	wzm-O9_89*	wzt-O9_103*	-	-	O9		O9	H4
F1T2-S87	fliC-H56_59*	-	-	-	-	wzy-O53_458*		wxz-neg, wzyO53	wxz-neg, wzyO53	H56
F1T2-S86	fliC-H4_41*	-	wzm-O9_89*	wzt-O9_103*	-	-	O9		O9	H4
F1T2-S81	fliC-H10_3*	-	wzm-Onovel32_516	wzt-Onovel32_515	-	-	Onovel32		Onovel32	H10
F1T2-S80	fliC-H10_3*	-	wzm-Onovel32_516	wzt-Onovel32_515	-	-	Onovel32		Onovel32	H10
F1T2-S83	fliC-H10_3*	-	wzm-Onovel32_516	wzt-Onovel32_515	-	-	Onovel32		Onovel32	H10
F1T2-S82	fliC-H10_3*	-	wzm-Onovel32_516	wzt-Onovel32_515	-	-	Onovel32		Onovel32	H10
F1T1-March31_S15	fliC-H45_48*	-	-	-	wzx-O164-Gp13_192*?	wzy-O164-Gp13_392*?		O164	O164	H45
F1T2-S12	fliC-H9_72	-	wzm-O8_87*	wzt-O8_100*	wzx-O182_212*	wzy-O182_413*	O8	O182	O8/O182	H9
F1T2-S13	fliC-H21_21*	-	-	-	wzx-O84_295*	wzy-O84_492		O84	O84	H21
F1T2-S10	fliC-H56_59*	-	-	-	-	-	None	None	None	H56
F1T2-S11	fliC-H45_48*	-	-	-	wzx-O45_251	wzy-O45_449		O45	O45	H45
F1T2-S16	fliC-H16_12*?	-	-	-	wzx-O23_225	wzy-O23_425*		O23	O23	H16
F1T2-S17	fliC-H15_11*	-	-	-	wzx-Onovel20_570*	wzy-Onovel20_571		Onovel20	Onovel20	H15
F1T2-S14	fliC-H10_3*	-	-	-	wzx-O70_281	wzy-O70_478*		O70	O70	H10
F1T2-S15	fliC-H39_39	-	-	-	wzx-O74_284	wzy-O74_481		O74	O74	H39
F1T2-S18	fliC-H6_60*	-	wzm-O9_89*	wzt-O9_102*	-	-	O9		O9	H6
F1T2-S19	fliC-H9_72*	-	-	-	wzx-O28ab_230	wzy-O28ab_430*?		O28ab	O28ab	H9
F1T1-March3_S30	fliC-H40_43*	flkA-H47_76*	-	-	wzx-O102_112*	wzy-O102_311		O102	O102	H40, flkA-H47
F1T1-M57	fliC-H10_3*	-	wzm-Onovel32_516	wzt-Onovel32_515	-	-	Onovel32		Onovel32	H10
F1T1-M56	fliC-H10_3*	-	wzm-Onovel32_516	wzt-Onovel32_515	-	-	Onovel32		Onovel32	H10
F1T1-M55	fliC-H9_72*	-	wzm-Onovel32_516	wzt-Onovel32_515	-	-	Onovel32		Onovel32	H9
F1T1-M54	fliC-H10_3*	-	wzm-Onovel32_516	wzt-Onovel32_515	-	-	Onovel32		Onovel32	H10
F1T1-M53	fliC-H25_24*	-	wzm-Onovel32_516	wzt-Onovel32_515	-	-	Onovel32		Onovel32	H25
F1T3-S121_S47	fliC-H10_3*	-	wzm-O9_89*	wzt-O9_103*	-	-	O9		O9	H10
F1T1-M51	fliC-H11_5*?	-	-	-	-	-	None	None	None	H11
F1T1-M50	fliC-H30_29*	-	wzm-O8_87*	wzt-O8_100*	-	-	O8		O8	H30
F1T1-M59	fliC-H51_57	-	-	-	wzx-O86_298*	wzy-O86_494*		O86	O86	H51
F1T1-M58	fliC-H4_41*	-	wzm-Onovel32_516	wzt-Onovel32_515	-	-	Onovel32		Onovel32	H4
F1T3-S57	fliC-H4_41*	-	-	-	wzx-O141_163	wzy-O141_363*		O141	O141	H4
F1T3-S56	fliC-H4_41*	-	-	-	wzx-O141_163	wzy-O141_363*		O141	O141	H4
F1T3-S55	fliC-H40_43	-	-	-	-	-	None	None	None	H40
F1T3-S54	fliC-H40_43	-	-	-	wzx-Onovel25_581*	wzy-Onovel25_580		Onovel25	Onovel25	H40
F1T1-39	fliC-H12_9*	-	-	-	wzx-O98_306	wzy-O98_503		O98	O98	H12
F1T1-38	fliC-H48_51	-	-	-	wzx-O71_282	wzy-O71_479		O71	O71	H48
F1T3-S51	fliC-H10_4*	-	-	-	wzx-O45_251*?	wzy-O45_449		O45	O45	H10
F1T3-S50	fliC-H40_43	-	-	-	wzx-Onovel25_581*	wzy-Onovel25_580?		Onovel25	Onovel25	H40
F1T1-35	fliC-H37_35	-	-	-	wzx-O42-Gp2_247*	wzy-O28ac-O42-Gp2_431*		O42-wzyO28ac-O42	O42-wzyO28ac-O42	H37
F1T1-34	fliC-H16_12*?	-	-	-	wzx-O8_290*	wzy-O8_487		O8	O8	H16
F1T1-37	fliC-H19_17*	-	-	-	wzx-O147_170	wzy-O147_370?		O147	O147	H19
F1T1-36	fliC-H37_35	-	-	-	wzx-O42-Gp2_247?	wzy-O28ac-O42-Gp2_431*		O42-wzyO28ac-O42	O42-wzyO28ac-O42	H37
F1T1-31	fliC-H45_48*	-	-	-	wzx-O164-Gp13_192*?	wzy-O164-Gp13_392*?		O164	O164	H45
F1T1-30	fliC-H32_31*	-	-	-	wzx-Onovel11_553*?	wzy-Onovel11_552		Onovel11	Onovel11	H32
F1T3-S59	fliC-H10_3*	-	-	-	wzx-O45_251	wzy-O45_449		O45	O45	H10
F1T3-S58	fliC-H10_3*	-	-	-	wzx-O45_251	wzy-O45_449		O45	O45	H10
F1T1-WGS102	fliC-H4_41*	-	wzm-Onovel32_516	wzt-Onovel32_515	-	-	Onovel32		Onovel32	H4
F1T1-WGS103	fliC-H10_3*	-	wzm-Onovel32_516	wzt-Onovel32_515	-	-	Onovel32		Onovel32	H10
F1T1-WGS77	fliC-H4_41*	-	wzm-O9_89*	wzt-O9_103*	-	-	O9		O9	H4
F1T1-WGS76	fliC-H4_41*	-	wzm-Onovel32_516?	wzt-Onovel32_515	-	-	Onovel32		Onovel32	H4
F1T1-WGS75	fliC-H4_41*	-	wzm-O9_89*?	wzt-O9_103*?	-	-	O9		O9	H4
F1T1-WGS74	fliC-H10_4*	-	wzm-Onovel32_516	wzt-Onovel32_515	-	-	Onovel32		Onovel32	H10
F1T1-WGS73	fliC-H10_3*?	-	wzm-Onovel32_516	wzt-Onovel32_515	-	-	Onovel32		Onovel32	H10
F1T1-WGS72	fliC-H4_41	-	-	-	wzx-O51_257*	wzy-O51_457*		O51	O51	H4
F1T1-WGS71	fliC-H45_48*	-	-	-	wzx-O187_217	wzy-O187_417*		O187	O187	H45
F1T1-WGS70	fliC-H9_72*	-	wzm-Onovel32_516	wzt-Onovel32_515	wzx-Onovel22_575	wzy-Onovel22_574	Onovel32	Onovel22	Onovel32/Onovel22	H9
F1T1-WGS79	fliC-H10_4*	-	wzm-Onovel32_516	wzt-Onovel32_515	-	-	Onovel32		Onovel32	H10
F1T1-WGS78	fliC-H4_41*	-	wzm-Onovel32_516	wzt-Onovel32_515	-	-	Onovel32		Onovel32	H4
F1T1-WGS99	fliC-H4_41*	-	wzm-Onovel32_516	wzt-Onovel32_515	-	-	Onovel32		Onovel32	H4
F1T1-WGS98	fliC-H4_41*	-	wzm-Onovel32_516	wzt-Onovel32_515	-	-	Onovel32		Onovel32	H4
F1T3-S119	fliC-H20_20*	-	-	-	wzx-O64_273*	wzy-O64_471*		O64	O64	H20
F1T3-S118	fliC-H30_29*	-	wzm-O8_87*	wzt-O8_100*	-	-	O8		O8	H30
F1T1-WGS91	fliC-H10_3*	-	wzm-Onovel32_516	wzt-Onovel32_515	-	-	Onovel32		Onovel32	H10
F1T1-WGS90	fliC-H10_3*	-	wzm-Onovel32_516	wzt-Onovel32_515	-	-	Onovel32		Onovel32	H10
F1T1-WGS93	fliC-H9_72*	-	wzm-Onovel32_516	wzt-Onovel32_515	-	-	Onovel32		Onovel32	H9
F1T1-WGS92	fliC-H10_3*	-	wzm-Onovel32_516	wzt-Onovel32_515	-	-	Onovel32		Onovel32	H10
F1T1-WGS95	fliC-H4_41	-	-	-	wzx-O33_237	wzy-O33_437		O33	O33	H4
F1T1-WGS94	fliC-H10_4*	-	wzm-Onovel32_516	wzt-Onovel32_515	-	-	Onovel32		Onovel32	H10
F1T3-S111	fliC-H4_41*	-	wzm-Onovel32_516	wzt-Onovel32_515	-	-	Onovel32		Onovel32	H4
F1T3-S110	fliC-H10_3*	-	wzm-Onovel32_516	wzt-Onovel32_515	-	-	Onovel32		Onovel32	H10
F1T3-S7	fliC-H27_26*	-	-	-	wzx-O81_292	wzy-O81_489?		O81	O81	H27
F1T3-S6	fliC-H4_40*	-	-	-	-	-	None	None	None	H4
F1T3-S5	fliC-H46_50*	-	-	-	wzx-O149_172	-		O149	O149	H46
F1T3-S4	fliC-H10_3*	-	-	-	wzx-O71_282*?	wzy-O71_479*?		O71	O71	H10
F1T3-S3	fliC-H7_66	-	-	-	wzx-Onovel7_544*?	wzy-Onovel7_543*?		Onovel7	Onovel7	H7
F1T3-S2	fliC-H32_31*	-	-	-	wzx-O98_306*	wzy-O98_503		O98	O98	H32
F1T3-S1	fliC-H2_19*	-	-	-	-	wzy-O100_309*?		wxz-neg, wzyO100	wxz-neg, wzyO100	H2
F1T3-S9	fliC-H7_66	-	-	-	wzx-O156_179*	wzy-O156_380*		O156	O156	H7
F1T3-S8	fliC-H45_48*	-	-	-	wzx-O153-O178-Gp11_176*	wzy-O178-Gp11_407*?		O153-O178-wzy-O178	O153-O178-wzy-O178	H45
F1T2-S49	fliC-H10_3*	-	wzm-Onovel32_516	wzt-Onovel32_515	-	-	Onovel32		Onovel32	H10
F1T2-S48	fliC-H32_31*	-	-	-	wzx-O2-O50-Gp7_220*	wzy-O2-Gp7_421*		O2-O50,wzy-O2	O2-O50,wzy-O2	H32
F1T2-S41	fliC-H2_19*	-	-	-	wzx-Onovel3_533	wzy-Onovel3_535*		Onovel3	Onovel3	H2
F1T2-S40	fliC-H12_9*	-	wzm-O8_87*	wzt-O8_100*	wzx-O96_305*	-	O8	O96	O8/O96	H12
F1T2-S43	fliC-H4_41	-	-	-	wzx-O51_257*	wzy-O51_457*		O51	O51	H4
F1T2-S42	fliC-H2_19*	-	-	-	wzx-Onovel3_533	wzy-Onovel3_535*		Onovel3	Onovel3	H2
F1T2-S45	fliC-H10_4*	-	-	-	wzx-O73-Gp9_283*?	wzy-O73-Gp9_480		O73	O73	H10
F1T2-S44	fliC-H4_41	-	-	-	wzx-O51_257*	wzy-O51_457*		O51	O51	H4
F1T2-S47	fliC-H32_31*	-	-	-	wzx-O2-O50-Gp7_220*	wzy-O2-Gp7_421*		O2-O50,wzy-O2	O2-O50,wzy-O2	H32
F1T2-S46	fliC-H48_51	-	-	-	wzx-O16_187	wzy-O16_387*		O16	O16	H48
F1T3-S46_S31	fliC-H30_29*	-	-	-	wzx-O100_110	wzy-O100_309		O100	O100	H30
F1T3-S122_S55	fliC-H32_31*	-	-	-	wzx-O16_187*	wzy-O16_387		O16	O16	H32
F1T1-WGS104	fliC-H10_3*	-	wzm-Onovel32_516	wzt-Onovel32_515	-	-	Onovel32		Onovel32	H10
F1T1-13	fliC-H32_31*	-	-	-	wzx-O91_303	wzy-O91_500*		O91	O91	H32
F1T3-S30	fliC-H16_12*?	-	-	-	wzx-O88_301*	wzy-O88_498*		O88	O88	H16
F1T3-S33	fliC-H40_43*	-	-	-	wzx-O15_173*	wzy-O15_373*		O15	O15	H40
F1T1-10	fliC-H27_26*?	-	-	-	wzx-Onovel2_531	wzy-Onovel2_532*		Onovel2	Onovel2	H27
F1T1-17	fliC-H56_59*	-	-	-	wzx-O2-O50-Gp7_220*	-		O2-O50,wzy-neg	O2-O50,wzy-neg	H56
F1T3-S34	fliC-H9_72*	-	wzm-Onovel32_516	wzt-Onovel32_515	-	-	Onovel32		Onovel32	H9
F1T3-S93	fliC-H10_3*	-	wzm-Onovel32_516	wzt-Onovel32_515	-	-	Onovel32		Onovel32	H10
F1T3-S92	fliC-H10_3*	-	wzm-Onovel32_516	wzt-Onovel32_515	-	-	Onovel32		Onovel32	H10
F1T3-S91	fliC-H4_41*	-	wzm-Onovel32_516	wzt-Onovel32_515	-	-	Onovel32		Onovel32	H4
F1T3-S90	fliC-H10_3*	-	wzm-Onovel32_516	wzt-Onovel32_515	-	-	Onovel32		Onovel32	H10
F1T3-S97	fliC-H10_3*	-	wzm-Onovel32_516	wzt-Onovel32_515	-	-	Onovel32		Onovel32	H10
F1T1-15	fliC-H27_26?	-	-	-	wzx-O107--Gp8_119*?	wzy-O5_455*?		O107-O5	O107-O5	H27
F1T3-S95	fliC-H10_3*	-	wzm-Onovel32_516	wzt-Onovel32_515	-	-	Onovel32		Onovel32	H10
F1T3-S94	fliC-H10_3*	-	wzm-Onovel32_516	wzt-Onovel32_515	-	-	Onovel32		Onovel32	H10
F1T3-S99	fliC-H4_41*	-	wzm-Onovel32_516	wzt-Onovel32_515	-	-	Onovel32		Onovel32	H4
F1T3-S36	fliC-H9_72*	-	-	-	wzx-O32_236*	wzy-O32_436*		O32	O32	H9
F1T3-S128	fliC-H9_72*	-	wzm-O9_89*	wzt-O9_103*	-	-	O9		O9	H9
F1T3-S129	fliC-H2_19	flkA-H35_74*	wzm-O8_87*	wzt-O8_100*	wzx-O40_517*	wzy-O40_518*?	O8	O40	O8/O40	H2, flkA-H35
F1T1-M28	fliC-H4_41*	-	wzm-O9_89*	wzt-O9_522*	-	-	O9		O9	H4
F1T1-M29	fliC-H4_41*	-	wzm-O9_89*	wzt-O9_103*	-	-	O9		O9	H4
F1T1-M26	fliC-H18_15	-	-	-	wzx-O15_173*	wzy-O15_373*		O15	O15	H18
F1T1-M27	fliC-H4_41*	-	wzm-O9_89*	wzt-O9_103*	-	-	O9		O9	H4
F1T1-M24	fliC-H4_41*	-	wzm-O9_89*	wzt-O9_103*	-	-	O9		O9	H4
F1T1-M25	fliC-H4_41*	-	wzm-O9_89*	wzt-O9_103*	-	-	O9		O9	H4
F1T1-M22	fliC-H4_41*	-	wzm-O9_89*	-	-	-	O9-wzt-O9		O9-wzt-O9	H4
F1T1-M20	fliC-H4_41*	-	wzm-O9_89*	wzt-O9_103*	-	-	O9		O9	H4
F1T1-M21	fliC-H4_41*	-	wzm-O9_89*	wzt-O9_103*	-	-	O9		O9	H4
F1T3-S122	fliC-H32_31*	-	-	-	wzx-O16_187*	wzy-O16_387		O16	O16	H32
F1T3-S96_S39	fliC-H4_41*	-	wzm-Onovel32_516	wzt-Onovel32_515	-	-	Onovel32		Onovel32	H4
F1T1-WGS83	fliC-H10_3*	-	wzm-Onovel32_516	wzt-Onovel32_515	-	-	Onovel32		Onovel32	H10
F1T3-S120	fliC-H26_25*	-	-	-	wzx-O130_151*	wzy-O130_353*		O130	O130	H26
F1T1-WGS81	fliC-H10_3*	-	wzm-Onovel32_516	wzt-Onovel32_515	-	-	Onovel32		Onovel32	H10
F1T2-S41_S7	fliC-H2_19*	-	-	-	wzx-Onovel3_533	wzy-Onovel3_535*		Onovel3	Onovel3	H2
F1T1-WGS86	fliC-H4_41*	-	wzm-Onovel32_516	wzt-Onovel32_515	-	-	Onovel32		Onovel32	H4
F1T1-WGS87	fliC-H10_4*	-	wzm-Onovel32_516	wzt-Onovel32_515	-	-	Onovel32		Onovel32	H10
F1T1-WGS84	fliC-H4_41*	-	wzm-Onovel32_516	wzt-Onovel32_515	-	-	Onovel32		Onovel32	H4
F1T3-S28	fliC-H11_5*?	-	-	-	wzx-O129-O13-Gp10_150*?	-		O129-O13,wzy-NEG	O129-O13,wzy-NEG	H11
F1T3-S29	fliC-H2_19*	-	-	-	wzx-O66_275*	wzy-O66_473*?		O66	O66	H2
F1T3-S26	fliC-H10_3*	-	-	-	wzx-O180_210*	wzy-O180_411*?		O180	O180	H10
F1T3-S27	fliC-H4_42*	-	-	-	-	-	None	None	None	H4
F1T3-S25	fliC-H48_51	-	-	-	wzx-O16_187?	wzy-O16_387*		O16	O16	H48
F1T3-S22	fliC-H32_31*	-	-	-	-	-	None	None	None	H32
F1T3-S23	fliC-H4_41	-	-	-	-	wzy-O161_389*?		wxz-neg, wzyO161	wxz-neg, wzyO161	H4
F1T3-S20	fliC-H9_72*	-	-	-	wzx-O32_236*	wzy-O32_436*		O32	O32	H9
F1T3-S21	fliC-H32_31*	-	-	-	wzx-O166_194*	wzy-O166_394*		O166	O166	H32
F1T2-S70	fliC-H4_41*	-	wzm-Onovel32_516	wzt-Onovel32_515	-	-	Onovel32		Onovel32	H4
F1T2-S71	fliC-H10_3*	-	wzm-Onovel32_516	wzt-Onovel32_515	-	-	Onovel32		Onovel32	H10
F1T2-S72	fliC-H10_3*	-	wzm-Onovel32_516	wzt-Onovel32_515	-	-	Onovel32		Onovel32	H10
F1T2-S73	fliC-H4_41*	-	wzm-Onovel32_516	wzt-Onovel32_515	-	-	Onovel32		Onovel32	H4
F1T2-S74	fliC-H9_72*	-	wzm-Onovel32_516	wzt-Onovel32_515	wzx-Onovel22_575	wzy-Onovel22_574	Onovel32	Onovel22	Onovel32/Onovel22	H9
F1T2-S75	fliC-H10_3*	-	wzm-Onovel32_516	wzt-Onovel32_515	-	-	Onovel32		Onovel32	H10
F1T2-S76	fliC-H9_72*	-	wzm-Onovel32_516	wzt-Onovel32_515	wzx-Onovel22_575	wzy-Onovel22_574	Onovel32	Onovel22	Onovel32/Onovel22	H9
F1T2-S77	fliC-H4_41*	-	wzm-Onovel32_516	wzt-Onovel32_515	-	-	Onovel32		Onovel32	H4
F1T2-S78	fliC-H9_72*	-	wzm-Onovel32_516	wzt-Onovel32_515	wzx-Onovel22_575	wzy-Onovel22_574	Onovel32	Onovel22	Onovel32/Onovel22	H9
F1T2-S79	fliC-H9_72*	-	wzm-Onovel32_516	wzt-Onovel32_515	wzx-Onovel22_575	wzy-Onovel22_574	Onovel32	Onovel22	Onovel32/Onovel22	H9
F1T3-S96	fliC-H4_41*	-	wzm-Onovel32_516	wzt-Onovel32_515	-	-	Onovel32		Onovel32	H4
F1T1-WGS48	fliC-H21_21	-	-	-	-	-	None	None	None	H21
F1T1-WGS49	fliC-H21_21	-	-	-	-	-	None	None	None	H21
F1T1-WGS46	fliC-H10_3*	-	wzm-Onovel32_516	wzt-Onovel32_515	-	-	Onovel32		Onovel32	H10
F1T1-WGS47	fliC-H9_72*	-	wzm-Onovel32_516	wzt-Onovel32_515	-	-	Onovel32		Onovel32	H9
F1T1-WGS44	fliC-H4_41*	-	wzm-Onovel32_516	wzt-Onovel32_515	-	-	Onovel32		Onovel32	H4
F1T1-WGS45	-	-	wzm-Onovel32_516	wzt-Onovel32_515	-	-	Onovel32	None	Onovel32	None
F1T1-WGS43	fliC-H48_51	-	-	-	wzx-O129-O13-Gp10_150*	wzy-O129-O13-O135-Gp10_352*		O129-O13,wzy-O129-O13-O135	O129-O13,wzy-O129-O13-O135	H48
F1T1-24	fliC-H32_31*?	-	-	-	wzx-O5_256*	wzy-O5_455*		O5	O5	H32
F1T3-S98	fliC-H4_41*	-	wzm-Onovel32_516	wzt-Onovel32_515	-	-	Onovel32		Onovel32	H4
F1T3-S117	fliC-H18_15*	-	-	-	wzx-OgN12_594*	wzy-OgN12_595		OgN12	OgN12	H18
F1T1-WGS93_S89	fliC-H9_72*	-	wzm-Onovel32_516	wzt-Onovel32_515	-	-	Onovel32		Onovel32	H9
F1T3-S116	fliC-H10_3*	-	wzm-Onovel32_516	wzt-Onovel32_515	-	-	Onovel32		Onovel32	H10
F1T1-M62	fliC-H9_72*	-	wzm-Onovel32_516	wzt-Onovel32_515	-	-	Onovel32		Onovel32	H9
F1T1-M63	fliC-H9_72*	-	wzm-Onovel32_516	wzt-Onovel32_515	-	-	Onovel32		Onovel32	H9
F1T1-M60	fliC-H8_70	-	-	-	wzx-O179_208*	wzy-O179_408		O179	O179	H8
F1T1-M61	fliC-H32_31*	-	-	-	wzx-O42-Gp2_247	wzy-O28ac-O42-Gp2_431*		O42-wzyO28ac-O42	O42-wzyO28ac-O42	H32
F1T1-M66	fliC-H4_41*	-	wzm-O9_89*	wzt-O9_103*	-	-	O9		O9	H4
F1T1-M64	fliC-H4_41*	-	wzm-O8_86	wzt-O8_99	-	-	O8		O8	H4
F1T1-M65	fliC-H4_41*	-	wzm-O9_89*	wzt-O9_103*	-	-	O9		O9	H4
F1T1-40_S88	fliC-H19_17	-	wzm-O8_86*?	wzt-O8_99*	-	-	O8		O8	H19
F1T3-S115	fliC-H10_3*	-	wzm-Onovel32_516	wzt-Onovel32_515	-	-	Onovel32		Onovel32	H10
F1T3-S114	fliC-H10_3*	-	wzm-Onovel32_516	wzt-Onovel32_515	-	-	Onovel32		Onovel32	H10
F1T3-S68	fliC-H10_3*	-	wzm-Onovel32_516	wzt-Onovel32_515	-	-	Onovel32		Onovel32	H10
F1T3-S69	fliC-H10_3*	-	wzm-Onovel32_516	wzt-Onovel32_515	-	-	Onovel32		Onovel32	H10
F1T3-S63	fliC-H10_3*	-	wzm-Onovel32_516	wzt-Onovel32_515	-	-	Onovel32		Onovel32	H10
F1T3-S60	fliC-H4_41*	-	wzm-Onovel32_516*?	wzt-Onovel32_515	-	-	Onovel32		Onovel32	H4
F1T3-S61	fliC-H10_3*	-	wzm-Onovel32_516	wzt-Onovel32_515	-	-	Onovel32		Onovel32	H10
F1T3-S66	fliC-H10_3*	-	wzm-Onovel32_516	wzt-Onovel32_515	-	-	Onovel32		Onovel32	H10
F1T3-S67	fliC-H10_3*	-	wzm-Onovel32_516	wzt-Onovel32_515	-	-	Onovel32		Onovel32	H10
F1T3-S64	fliC-H10_3*	-	wzm-Onovel32_516	wzt-Onovel32_515	-	-	Onovel32		Onovel32	H10
F1T3-S65	fliC-H4_41*	-	wzm-Onovel32_516	wzt-Onovel32_515	-	-	Onovel32		Onovel32	H4
F1T1-28	fliC-H16_12*?	-	-	-	wzx-O8_290*	wzy-O8_487*?		O8	O8	H16
F1T1-29	fliC-H32_31*	-	-	-	wzx-O163_190*?	wzy-Onovel11_552		O163-wzy-Onovel11	O163-wzy-Onovel11	H32
F1T1-22	fliC-H4_41	-	-	-	wzx-O61_269?	wzy-O81_489		O61	O61	H4
F1T1-23	fliC-H40_43*	-	-	-	wzx-O81_292*	wzy-O81_489		O81	O81	H40
F1T1-20	fliC-H45_48*	-	-	-	wzx-O17-O77-Gp9_198*	wzy-O106-Gp9_318*		O17-O77,wzyO106	O17-O77,wzyO106	H45
F1T1-21	fliC-H19_17	-	-	-	wzx-O61_269?	wzy-O81_489		O61	O61	H19
F1T1-26	fliC-H2_19	-	-	-	wzx-O38_242?	wzy-O38_442?		O38	O38	H2
F1T1-27	fliC-H16_12*?	-	-	-	wzx-O8_290*	wzy-O8_487		O8	O8	H16
F1T3-S113	fliC-H4_41*	-	wzm-Onovel32_516	wzt-Onovel32_515	-	-	Onovel32		Onovel32	H4
F1T1-25	fliC-H26_25*	-	-	-	wzx-O38_242	wzy-O38_442		O38	O38	H26
F1T3-S112	fliC-H4_41*	-	wzm-Onovel32_516	wzt-Onovel32_515	-	-	Onovel32		Onovel32	H4
F1T1-M52	fliC-H11_5*?	-	-	-	-	-	None	None	None	H11

## Sheet: Table S9 
Table S9: Linking sample ID with accession number, title and project accession code
Sample ID	Sample Accession Number	Sample Title	Project Accession
F1T1-M19	SAMN20429882	ERS6351487 (SAMEA8666957)	PRJNA750276
F1T1-7	SAMN20429838	ERS6351443 (SAMEA8666913)	PRJNA750276
F1T1-8	SAMN20429839	ERS6351444 (SAMEA8666914)	PRJNA750276
F1T1-9	SAMN20429840	ERS6351445 (SAMEA8666915)	PRJNA750276
F1T1-9-F4	SAMN20429841	ERS6351446 (SAMEA8666916)	PRJNA750276
F1T1-10	SAMN20429842	ERS6351447 (SAMEA8666917)	PRJNA750276
F1T1-41	SAMN20429873	ERS6351478 (SAMEA8666948)	PRJNA750276
F1T1-6	SAMN20429837	ERS6351442 (SAMEA8666912)	PRJNA750276
F1T1-39	SAMN20429871	ERS6351476 (SAMEA8666946)	PRJNA750276
F1T1-38	SAMN20429870	ERS6351475 (SAMEA8666945)	PRJNA750276
F1T1-37	SAMN20429869	ERS6351474 (SAMEA8666944)	PRJNA750276
F1T1-34	SAMN20429866	ERS6351471 (SAMEA8666941)	PRJNA750276
F1T1-33	SAMN20429865	ERS6351470 (SAMEA8666940)	PRJNA750276
F1T1-32	SAMN20429864	ERS6351469 (SAMEA8666939)	PRJNA750276
F1T1-31	SAMN20429863	ERS6351468 (SAMEA8666938)	PRJNA750276
F1T1-5	SAMN20429836	ERS6351441 (SAMEA8666911)	PRJNA750276
F1T1-29	SAMN20429861	ERS6351466 (SAMEA8666936)	PRJNA750276
F1T1-28	SAMN20429860	ERS6351465 (SAMEA8666935)	PRJNA750276
F1T1-27	SAMN20429859	ERS6351464 (SAMEA8666934)	PRJNA750276
F1T1-24	SAMN20429856	ERS6351461 (SAMEA8666931)	PRJNA750276
F1T1-23	SAMN20429855	ERS6351460 (SAMEA8666930)	PRJNA750276
F1T1-22	SAMN20429854	ERS6351459 (SAMEA8666929)	PRJNA750276
F1T1-21	SAMN20429853	ERS6351458 (SAMEA8666928)	PRJNA750276
F1T1-4	SAMN20429835	ERS6351440 (SAMEA8666910)	PRJNA750276
F1T1-20	SAMN20429852	ERS6351457 (SAMEA8666927)	PRJNA750276
F1T1-19	SAMN20429851	ERS6351456 (SAMEA8666926)	PRJNA750276
F1T1-18	SAMN20429850	ERS6351455 (SAMEA8666925)	PRJNA750276
F1T1-17	SAMN20429849	ERS6351454 (SAMEA8666924)	PRJNA750276
F1T1-16	SAMN20429848	ERS6351453 (SAMEA8666923)	PRJNA750276
F1T1-15	SAMN20429847	ERS6351452 (SAMEA8666922)	PRJNA750276
F1T1-14	SAMN20429846	ERS6351451 (SAMEA8666921)	PRJNA750276
F1T1-13	SAMN20429845	ERS6351450 (SAMEA8666920)	PRJNA750276
F1T1-25	SAMN20429857	ERS6351462 (SAMEA8666932)	PRJNA750276
F1T1-26	SAMN20429858	ERS6351463 (SAMEA8666933)	PRJNA750276
F1T1-30	SAMN20429862	ERS6351467 (SAMEA8666937)	PRJNA750276
F1T1-35	SAMN20429867	ERS6351472 (SAMEA8666942)	PRJNA750276
F1T1-36	SAMN20429868	ERS6351473 (SAMEA8666943)	PRJNA750276
F1T1-40	SAMN20429872	ERS6351477 (SAMEA8666947)	PRJNA750276
F1T1-M10	SAMN20429874	ERS6351479 (SAMEA8666949)	PRJNA750276
F1T1-M11	SAMN20429875	ERS6351480 (SAMEA8666950)	PRJNA750276
F1T1-M12	SAMN20429876	ERS6351481 (SAMEA8666951)	PRJNA750276
F1T1-M13	SAMN20429877	ERS6351482 (SAMEA8666952)	PRJNA750276
F1T1-M14	SAMN20429878	ERS6351483 (SAMEA8666953)	PRJNA750276
F1T1-M16	SAMN20429879	ERS6351484 (SAMEA8666954)	PRJNA750276
F1T1-M17	SAMN20429880	ERS6351485 (SAMEA8666955)	PRJNA750276
F1T1-M18	SAMN20429881	ERS6351486 (SAMEA8666956)	PRJNA750276
F1T1-12	SAMN20429844	ERS6351449 (SAMEA8666919)	PRJNA750276
F1T1-11	SAMN20429843	ERS6351448 (SAMEA8666918)	PRJNA750276
F1T1-3	SAMN20429834	ERS6351439 (SAMEA8666909)	PRJNA750276
F1T1-2	SAMN20429833	ERS6351438 (SAMEA8666908)	PRJNA750276
F1T3-S17	SAMN20430137	ERS6351743 (SAMEA8667213)	PRJNA750276
F1T3-S16	SAMN20430136	ERS6351742 (SAMEA8667212)	PRJNA750276
F1T3-S15	SAMN20430135	ERS6351741 (SAMEA8667211)	PRJNA750276
F1T3-S14	SAMN20430134	ERS6351740 (SAMEA8667210)	PRJNA750276
F1T3-S13	SAMN20430133	ERS6351739 (SAMEA8667209)	PRJNA750276
F1T3-S58	SAMN20430177	ERS6351783 (SAMEA8667253)	PRJNA750276
F1T3-S57	SAMN20430176	ERS6351782 (SAMEA8667252)	PRJNA750276
F1T3-S56	SAMN20430175	ERS6351781 (SAMEA8667251)	PRJNA750276
F1T3-S55	SAMN20430174	ERS6351780 (SAMEA8667250)	PRJNA750276
F1T3-S54	SAMN20430173	ERS6351779 (SAMEA8667249)	PRJNA750276
F1T3-S53	SAMN20430172	ERS6351778 (SAMEA8667248)	PRJNA750276
F1T3-S52	SAMN20430171	ERS6351777 (SAMEA8667247)	PRJNA750276
F1T3-S51	SAMN20430170	ERS6351776 (SAMEA8667246)	PRJNA750276
F1T3-S50	SAMN20430169	ERS6351775 (SAMEA8667245)	PRJNA750276
F1T3-S49	SAMN20430168	ERS6351774 (SAMEA8667244)	PRJNA750276
F1T3-S12	SAMN20430132	ERS6351738 (SAMEA8667208)	PRJNA750276
F1T3-S48	SAMN20430167	ERS6351773 (SAMEA8667243)	PRJNA750276
F1T3-S47	SAMN20430166	ERS6351772 (SAMEA8667242)	PRJNA750276
F1T3-S46	SAMN20430165	ERS6351771 (SAMEA8667241)	PRJNA750276
F1T3-S45	SAMN20430164	ERS6351770 (SAMEA8667240)	PRJNA750276
F1T3-S44	SAMN20430163	ERS6351769 (SAMEA8667239)	PRJNA750276
F1T3-S43	SAMN20430162	ERS6351768 (SAMEA8667238)	PRJNA750276
F1T3-S42	SAMN20430161	ERS6351767 (SAMEA8667237)	PRJNA750276
F1T3-S41	SAMN20430160	ERS6351766 (SAMEA8667236)	PRJNA750276
F1T3-S40	SAMN20430159	ERS6351765 (SAMEA8667235)	PRJNA750276
F1T3-S39	SAMN20430158	ERS6351764 (SAMEA8667234)	PRJNA750276
F1T3-S11	SAMN20430131	ERS6351737 (SAMEA8667207)	PRJNA750276
F1T3-S38	SAMN20430157	ERS6351763 (SAMEA8667233)	PRJNA750276
F1T3-S37	SAMN20430156	ERS6351762 (SAMEA8667232)	PRJNA750276
F1T3-S36	SAMN20430155	ERS6351761 (SAMEA8667231)	PRJNA750276
F1T3-S35	SAMN20430154	ERS6351760 (SAMEA8667230)	PRJNA750276
F1T3-S34	SAMN20430153	ERS6351759 (SAMEA8667229)	PRJNA750276
F1T3-S33	SAMN20430152	ERS6351758 (SAMEA8667228)	PRJNA750276
F1T3-S32	SAMN20430151	ERS6351757 (SAMEA8667227)	PRJNA750276
F1T3-S31	SAMN20430150	ERS6351756 (SAMEA8667226)	PRJNA750276
F1T3-S30	SAMN20430149	ERS6351755 (SAMEA8667225)	PRJNA750276
F1T3-S29	SAMN20430148	ERS6351754 (SAMEA8667224)	PRJNA750276
F1T3-S10	SAMN20430130	ERS6351736 (SAMEA8667206)	PRJNA750276
F1T3-S28	SAMN20430147	ERS6351753 (SAMEA8667223)	PRJNA750276
F1T3-S27	SAMN20430146	ERS6351752 (SAMEA8667222)	PRJNA750276
F1T3-S26	SAMN20430145	ERS6351751 (SAMEA8667221)	PRJNA750276
F1T3-S25	SAMN20430144	ERS6351750 (SAMEA8667220)	PRJNA750276
F1T3-S23	SAMN20430143	ERS6351749 (SAMEA8667219)	PRJNA750276
F1T3-S22	SAMN20430142	ERS6351748 (SAMEA8667218)	PRJNA750276
F1T3-S21	SAMN20430141	ERS6351747 (SAMEA8667217)	PRJNA750276
F1T3-S20	SAMN20430140	ERS6351746 (SAMEA8667216)	PRJNA750276
F1T3-S19	SAMN20430139	ERS6351745 (SAMEA8667215)	PRJNA750276
F1T3-S18	SAMN20430138	ERS6351744 (SAMEA8667214)	PRJNA750276
F1T3-S9	SAMN20430129	ERS6351735 (SAMEA8667205)	PRJNA750276
F1T3-S8	SAMN20430128	ERS6351734 (SAMEA8667204)	PRJNA750276
F1T1-WGS51	SAMN20429942	ERS6351547 (SAMEA8667017)	PRJNA750276
F1T1-WGS50	SAMN20429941	ERS6351546 (SAMEA8667016)	PRJNA750276
F1T1-WGS49	SAMN20429940	ERS6351545 (SAMEA8667015)	PRJNA750276
F1T1-WGS48	SAMN20429939	ERS6351544 (SAMEA8667014)	PRJNA750276
F1T1-WGS47	SAMN20429938	ERS6351543 (SAMEA8667013)	PRJNA750276
F1T1-WGS93	SAMN20429982	ERS6351588 (SAMEA8667058)	PRJNA750276
F1T1-WGS92	SAMN20429981	ERS6351587 (SAMEA8667057)	PRJNA750276
F1T1-WGS91	SAMN20429980	ERS6351586 (SAMEA8667056)	PRJNA750276
F1T1-WGS90	SAMN20429979	ERS6351585 (SAMEA8667055)	PRJNA750276
F1T1-WGS89	SAMN20429978	ERS6351584 (SAMEA8667054)	PRJNA750276
F1T1-WGS88	SAMN20429977	ERS6351583 (SAMEA8667053)	PRJNA750276
F1T1-WGS87	SAMN20429976	ERS6351582 (SAMEA8667052)	PRJNA750276
F1T1-WGS86	SAMN20429975	ERS6351581 (SAMEA8667051)	PRJNA750276
F1T1-WGS84	SAMN20429974	ERS6351580 (SAMEA8667050)	PRJNA750276
F1T1-WGS83	SAMN20429973	ERS6351579 (SAMEA8667049)	PRJNA750276
F1T1-WGS46	SAMN20429937	ERS6351542 (SAMEA8667012)	PRJNA750276
F1T1-WGS82	SAMN20429972	ERS6351578 (SAMEA8667048)	PRJNA750276
F1T1-WGS81	SAMN20429971	ERS6351577 (SAMEA8667047)	PRJNA750276
F1T1-WGS80	SAMN20429970	ERS6351576 (SAMEA8667046)	PRJNA750276
F1T1-WGS79	SAMN20429969	ERS6351575 (SAMEA8667045)	PRJNA750276
F1T1-WGS78	SAMN20429968	ERS6351574 (SAMEA8667044)	PRJNA750276
F1T1-WGS77	SAMN20429967	ERS6351573 (SAMEA8667043)	PRJNA750276
F1T1-WGS76	SAMN20429966	ERS6351572 (SAMEA8667042)	PRJNA750276
F1T1-WGS75	SAMN20429965	ERS6351571 (SAMEA8667041)	PRJNA750276
F1T1-WGS74	SAMN20429964	ERS6351570 (SAMEA8667040)	PRJNA750276
F1T1-WGS73	SAMN20429963	ERS6351569 (SAMEA8667039)	PRJNA750276
F1T1-WGS45	SAMN20429936	ERS6351541 (SAMEA8667011)	PRJNA750276
F1T1-WGS72	SAMN20429962	ERS6351568 (SAMEA8667038)	PRJNA750276
F1T1-WGS71	SAMN20429961	ERS6351567 (SAMEA8667037)	PRJNA750276
F1T1-WGS70	SAMN20429960	ERS6351566 (SAMEA8667036)	PRJNA750276
F1T1-WGS69	SAMN20429959	ERS6351565 (SAMEA8667035)	PRJNA750276
F1T1-WGS68	SAMN20429958	ERS6351564 (SAMEA8667034)	PRJNA750276
F1T1-WGS67	SAMN20429957	ERS6351563 (SAMEA8667033)	PRJNA750276
F1T1-WGS66	SAMN20429956	ERS6351562 (SAMEA8667032)	PRJNA750276
F1T1-WGS65	SAMN20429955	ERS6351561 (SAMEA8667031)	PRJNA750276
F1T1-WGS64	SAMN20429954	ERS6351560 (SAMEA8667030)	PRJNA750276
F1T1-WGS63	SAMN20429953	ERS6351559 (SAMEA8667029)	PRJNA750276
F1T1-WGS44	SAMN20429935	ERS6351540 (SAMEA8667010)	PRJNA750276
F1T1-WGS62	SAMN20429952	ERS6351558 (SAMEA8667028)	PRJNA750276
F1T1-WGS61	SAMN20429951	ERS6351557 (SAMEA8667027)	PRJNA750276
F1T1-WGS60	SAMN20429950	ERS6351556 (SAMEA8667026)	PRJNA750276
F1T1-WGS59	SAMN20429949	ERS6351555 (SAMEA8667025)	PRJNA750276
F1T1-WGS58	SAMN20429948	ERS6351554 (SAMEA8667024)	PRJNA750276
F1T1-WGS57	SAMN20429947	ERS6351553 (SAMEA8667023)	PRJNA750276
F1T1-WGS56	SAMN20429946	ERS6351552 (SAMEA8667022)	PRJNA750276
F1T1-WGS55	SAMN20429945	ERS6351551 (SAMEA8667021)	PRJNA750276
F1T1-WGS53	SAMN20429944	ERS6351549 (SAMEA8667019)	PRJNA750276
F1T1-WGS52	SAMN20429943	ERS6351548 (SAMEA8667018)	PRJNA750276
F1T1-WGS43	SAMN20429934	ERS6351539 (SAMEA8667009)	PRJNA750276
F1T1-WGS104	SAMN20429933	ERS6351538 (SAMEA8667008)	PRJNA750276
F1T3-S69	SAMN20430187	ERS6351793 (SAMEA8667263)	PRJNA750276
F1T3-S68	SAMN20430186	ERS6351792 (SAMEA8667262)	PRJNA750276
F1T3-S67	SAMN20430185	ERS6351791 (SAMEA8667261)	PRJNA750276
F1T3-S66	SAMN20430184	ERS6351790 (SAMEA8667260)	PRJNA750276
F1T3-S65	SAMN20430183	ERS6351789 (SAMEA8667259)	PRJNA750276
F1T3-S64	SAMN20430182	ERS6351788 (SAMEA8667258)	PRJNA750276
F1T3-S99	SAMN20430216	ERS6351823 (SAMEA8667293)	PRJNA750276
F1T3-S98	SAMN20430215	ERS6351822 (SAMEA8667292)	PRJNA750276
F1T3-S97	SAMN20430214	ERS6351821 (SAMEA8667291)	PRJNA750276
F1T3-S96	SAMN20430213	ERS6351820 (SAMEA8667290)	PRJNA750276
F1T3-S95	SAMN20430212	ERS6351819 (SAMEA8667289)	PRJNA750276
F1T3-S94	SAMN20430211	ERS6351818 (SAMEA8667288)	PRJNA750276
F1T3-S93	SAMN20430210	ERS6351817 (SAMEA8667287)	PRJNA750276
F1T3-S92	SAMN20430209	ERS6351816 (SAMEA8667286)	PRJNA750276
F1T3-S91	SAMN20430208	ERS6351815 (SAMEA8667285)	PRJNA750276
F1T3-S63	SAMN20430181	ERS6351787 (SAMEA8667257)	PRJNA750276
F1T3-S90	SAMN20430207	ERS6351814 (SAMEA8667284)	PRJNA750276
F1T3-S89	SAMN20430206	ERS6351813 (SAMEA8667283)	PRJNA750276
F1T3-S88	SAMN20430205	ERS6351812 (SAMEA8667282)	PRJNA750276
F1T3-S87	SAMN20430204	ERS6351811 (SAMEA8667281)	PRJNA750276
F1T3-S85	SAMN20430203	ERS6351809 (SAMEA8667279)	PRJNA750276
F1T3-S84	SAMN20430202	ERS6351808 (SAMEA8667278)	PRJNA750276
F1T3-S83	SAMN20430201	ERS6351807 (SAMEA8667277)	PRJNA750276
F1T3-S82	SAMN20430200	ERS6351806 (SAMEA8667276)	PRJNA750276
F1T3-S81	SAMN20430199	ERS6351805 (SAMEA8667275)	PRJNA750276
F1T3-S80	SAMN20430198	ERS6351804 (SAMEA8667274)	PRJNA750276
F1T3-S61	SAMN20430180	ERS6351786 (SAMEA8667256)	PRJNA750276
F1T3-S79	SAMN20430197	ERS6351803 (SAMEA8667273)	PRJNA750276
F1T3-S78	SAMN20430196	ERS6351802 (SAMEA8667272)	PRJNA750276
F1T3-S77	SAMN20430195	ERS6351801 (SAMEA8667271)	PRJNA750276
F1T3-S76	SAMN20430194	ERS6351800 (SAMEA8667270)	PRJNA750276
F1T3-S75	SAMN20430193	ERS6351799 (SAMEA8667269)	PRJNA750276
F1T3-S74	SAMN20430192	ERS6351798 (SAMEA8667268)	PRJNA750276
F1T3-S73	SAMN20430191	ERS6351797 (SAMEA8667267)	PRJNA750276
F1T3-S72	SAMN20430190	ERS6351796 (SAMEA8667266)	PRJNA750276
F1T3-S71	SAMN20430189	ERS6351795 (SAMEA8667265)	PRJNA750276
F1T3-S70	SAMN20430188	ERS6351794 (SAMEA8667264)	PRJNA750276
F1T3-S60	SAMN20430179	ERS6351785 (SAMEA8667255)	PRJNA750276
F1T3-S59	SAMN20430178	ERS6351784 (SAMEA8667254)	PRJNA750276
F1T2-S49	SAMN20430037	ERS6351643 (SAMEA8667113)	PRJNA750276
F1T2-S48	SAMN20430036	ERS6351642 (SAMEA8667112)	PRJNA750276
F1T2-S47	SAMN20430035	ERS6351641 (SAMEA8667111)	PRJNA750276
F1T2-S46	SAMN20430034	ERS6351640 (SAMEA8667110)	PRJNA750276
F1T2-S45	SAMN20430033	ERS6351639 (SAMEA8667109)	PRJNA750276
F1T2-S89	SAMN20430077	ERS6351683 (SAMEA8667153)	PRJNA750276
F1T2-S88	SAMN20430076	ERS6351682 (SAMEA8667152)	PRJNA750276
F1T2-S87	SAMN20430075	ERS6351681 (SAMEA8667151)	PRJNA750276
F1T2-S86	SAMN20430074	ERS6351680 (SAMEA8667150)	PRJNA750276
F1T2-S85	SAMN20430073	ERS6351679 (SAMEA8667149)	PRJNA750276
F1T2-S84	SAMN20430072	ERS6351678 (SAMEA8667148)	PRJNA750276
F1T2-S83	SAMN20430071	ERS6351677 (SAMEA8667147)	PRJNA750276
F1T2-S82	SAMN20430070	ERS6351676 (SAMEA8667146)	PRJNA750276
F1T2-S81	SAMN20430069	ERS6351675 (SAMEA8667145)	PRJNA750276
F1T2-S80	SAMN20430068	ERS6351674 (SAMEA8667144)	PRJNA750276
F1T2-S44	SAMN20430032	ERS6351638 (SAMEA8667108)	PRJNA750276
F1T2-S79	SAMN20430067	ERS6351673 (SAMEA8667143)	PRJNA750276
F1T2-S78	SAMN20430066	ERS6351672 (SAMEA8667142)	PRJNA750276
F1T2-S77	SAMN20430065	ERS6351671 (SAMEA8667141)	PRJNA750276
F1T2-S76	SAMN20430064	ERS6351670 (SAMEA8667140)	PRJNA750276
F1T2-S75	SAMN20430063	ERS6351669 (SAMEA8667139)	PRJNA750276
F1T2-S74	SAMN20430062	ERS6351668 (SAMEA8667138)	PRJNA750276
F1T2-S73	SAMN20430061	ERS6351667 (SAMEA8667137)	PRJNA750276
F1T2-S72	SAMN20430060	ERS6351666 (SAMEA8667136)	PRJNA750276
F1T2-S71	SAMN20430059	ERS6351665 (SAMEA8667135)	PRJNA750276
F1T2-S70	SAMN20430058	ERS6351664 (SAMEA8667134)	PRJNA750276
F1T2-S43	SAMN20430031	ERS6351637 (SAMEA8667107)	PRJNA750276
F1T2-S69	SAMN20430057	ERS6351663 (SAMEA8667133)	PRJNA750276
F1T2-S68	SAMN20430056	ERS6351662 (SAMEA8667132)	PRJNA750276
F1T2-S67	SAMN20430055	ERS6351661 (SAMEA8667131)	PRJNA750276
F1T2-S66	SAMN20430054	ERS6351660 (SAMEA8667130)	PRJNA750276
F1T2-S65	SAMN20430053	ERS6351659 (SAMEA8667129)	PRJNA750276
F1T2-S64	SAMN20430052	ERS6351658 (SAMEA8667128)	PRJNA750276
F1T2-S63	SAMN20430051	ERS6351657 (SAMEA8667127)	PRJNA750276
F1T2-S62	SAMN20430050	ERS6351656 (SAMEA8667126)	PRJNA750276
F1T2-S61	SAMN20430049	ERS6351655 (SAMEA8667125)	PRJNA750276
F1T2-S60	SAMN20430048	ERS6351654 (SAMEA8667124)	PRJNA750276
F1T2-S42	SAMN20430030	ERS6351636 (SAMEA8667106)	PRJNA750276
F1T2-S59	SAMN20430047	ERS6351653 (SAMEA8667123)	PRJNA750276
F1T2-S58	SAMN20430046	ERS6351652 (SAMEA8667122)	PRJNA750276
F1T2-S57	SAMN20430045	ERS6351651 (SAMEA8667121)	PRJNA750276
F1T2-S56	SAMN20430044	ERS6351650 (SAMEA8667120)	PRJNA750276
F1T2-S55	SAMN20430043	ERS6351649 (SAMEA8667119)	PRJNA750276
F1T2-S54	SAMN20430042	ERS6351648 (SAMEA8667118)	PRJNA750276
F1T2-S53	SAMN20430041	ERS6351647 (SAMEA8667117)	PRJNA750276
F1T2-S52	SAMN20430040	ERS6351646 (SAMEA8667116)	PRJNA750276
F1T2-S51	SAMN20430039	ERS6351645 (SAMEA8667115)	PRJNA750276
F1T2-S50	SAMN20430038	ERS6351644 (SAMEA8667114)	PRJNA750276
F1T2-S41	SAMN20430029	ERS6351635 (SAMEA8667105)	PRJNA750276
F1T2-S40	SAMN20430028	ERS6351634 (SAMEA8667104)	PRJNA750276
F1T1-M30	SAMN20429892	ERS6351497 (SAMEA8666967)	PRJNA750276
F1T1-M29	SAMN20429891	ERS6351496 (SAMEA8666966)	PRJNA750276
F1T1-M28	SAMN20429890	ERS6351495 (SAMEA8666965)	PRJNA750276
F1T1-M27	SAMN20429889	ERS6351494 (SAMEA8666964)	PRJNA750276
F1T1-M26	SAMN20429888	ERS6351493 (SAMEA8666963)	PRJNA750276
F1T1-WGS103	SAMN20429932	ERS6351537 (SAMEA8667007)	PRJNA750276
F1T1-WGS102	SAMN20429931	ERS6351536 (SAMEA8667006)	PRJNA750276
F1T1-WGS100	SAMN20429930	ERS6351535 (SAMEA8667005)	PRJNA750276
F1T1-M9	SAMN20429929	ERS6351534 (SAMEA8667004)	PRJNA750276
F1T1-M66	SAMN20429928	ERS6351533 (SAMEA8667003)	PRJNA750276
F1T1-M65	SAMN20429927	ERS6351532 (SAMEA8667002)	PRJNA750276
F1T1-M64	SAMN20429926	ERS6351531 (SAMEA8667001)	PRJNA750276
F1T1-M63	SAMN20429925	ERS6351530 (SAMEA8667000)	PRJNA750276
F1T1-M62	SAMN20429924	ERS6351529 (SAMEA8666999)	PRJNA750276
F1T1-M61	SAMN20429923	ERS6351528 (SAMEA8666998)	PRJNA750276
F1T1-M25	SAMN20429887	ERS6351492 (SAMEA8666962)	PRJNA750276
F1T1-M60	SAMN20429922	ERS6351527 (SAMEA8666997)	PRJNA750276
F1T1-M59	SAMN20429921	ERS6351526 (SAMEA8666996)	PRJNA750276
F1T1-M58	SAMN20429920	ERS6351525 (SAMEA8666995)	PRJNA750276
F1T1-M57	SAMN20429919	ERS6351524 (SAMEA8666994)	PRJNA750276
F1T1-M56	SAMN20429918	ERS6351523 (SAMEA8666993)	PRJNA750276
F1T1-M55	SAMN20429917	ERS6351522 (SAMEA8666992)	PRJNA750276
F1T1-M54	SAMN20429916	ERS6351521 (SAMEA8666991)	PRJNA750276
F1T1-M53	SAMN20429915	ERS6351520 (SAMEA8666990)	PRJNA750276
F1T1-M52	SAMN20429914	ERS6351519 (SAMEA8666989)	PRJNA750276
F1T1-M51	SAMN20429913	ERS6351518 (SAMEA8666988)	PRJNA750276
F1T1-M24	SAMN20429886	ERS6351491 (SAMEA8666961)	PRJNA750276
F1T1-M50	SAMN20429912	ERS6351517 (SAMEA8666987)	PRJNA750276
F1T1-M49	SAMN20429911	ERS6351516 (SAMEA8666986)	PRJNA750276
F1T1-M48	SAMN20429910	ERS6351515 (SAMEA8666985)	PRJNA750276
F1T1-M47	SAMN20429909	ERS6351514 (SAMEA8666984)	PRJNA750276
F1T1-M46	SAMN20429908	ERS6351513 (SAMEA8666983)	PRJNA750276
F1T1-M45	SAMN20429907	ERS6351512 (SAMEA8666982)	PRJNA750276
F1T1-M44	SAMN20429906	ERS6351511 (SAMEA8666981)	PRJNA750276
F1T1-M43	SAMN20429905	ERS6351510 (SAMEA8666980)	PRJNA750276
F1T1-M42	SAMN20429904	ERS6351509 (SAMEA8666979)	PRJNA750276
F1T1-M41	SAMN20429903	ERS6351508 (SAMEA8666978)	PRJNA750276
F1T1-M22	SAMN20429885	ERS6351490 (SAMEA8666960)	PRJNA750276
F1T1-M40	SAMN20429902	ERS6351507 (SAMEA8666977)	PRJNA750276
F1T1-M39	SAMN20429901	ERS6351506 (SAMEA8666976)	PRJNA750276
F1T1-M38	SAMN20429900	ERS6351505 (SAMEA8666975)	PRJNA750276
F1T1-M37	SAMN20429899	ERS6351504 (SAMEA8666974)	PRJNA750276
F1T1-M36	SAMN20429898	ERS6351503 (SAMEA8666973)	PRJNA750276
F1T1-M35	SAMN20429897	ERS6351502 (SAMEA8666972)	PRJNA750276
F1T1-M34	SAMN20429896	ERS6351501 (SAMEA8666971)	PRJNA750276
F1T1-M33	SAMN20429895	ERS6351500 (SAMEA8666970)	PRJNA750276
F1T1-M32	SAMN20429894	ERS6351499 (SAMEA8666969)	PRJNA750276
F1T1-M31	SAMN20429893	ERS6351498 (SAMEA8666968)	PRJNA750276
F1T1-M21	SAMN20429884	ERS6351489 (SAMEA8666959)	PRJNA750276
F1T1-M20	SAMN20429883	ERS6351488 (SAMEA8666958)	PRJNA750276
F1T2-S4	SAMN20429992	ERS6351598 (SAMEA8667068)	PRJNA750276
F1T2-S3	SAMN20429991	ERS6351597 (SAMEA8667067)	PRJNA750276
F1T2-S2	SAMN20429990	ERS6351596 (SAMEA8667066)	PRJNA750276
F1T2-S1	SAMN20429989	ERS6351595 (SAMEA8667065)	PRJNA750276
F1T1-WGS99	SAMN20429988	ERS6351594 (SAMEA8667064)	PRJNA750276
F1T2-S39	SAMN20430027	ERS6351633 (SAMEA8667103)	PRJNA750276
F1T2-S38	SAMN20430026	ERS6351632 (SAMEA8667102)	PRJNA750276
F1T2-S37	SAMN20430025	ERS6351631 (SAMEA8667101)	PRJNA750276
F1T2-S36	SAMN20430024	ERS6351630 (SAMEA8667100)	PRJNA750276
F1T2-S35	SAMN20430023	ERS6351629 (SAMEA8667099)	PRJNA750276
F1T1-WGS98	SAMN20429987	ERS6351593 (SAMEA8667063)	PRJNA750276
F1T2-S34	SAMN20430022	ERS6351628 (SAMEA8667098)	PRJNA750276
F1T2-S33	SAMN20430021	ERS6351627 (SAMEA8667097)	PRJNA750276
F1T2-S32	SAMN20430020	ERS6351626 (SAMEA8667096)	PRJNA750276
F1T2-S31	SAMN20430019	ERS6351625 (SAMEA8667095)	PRJNA750276
F1T2-S30	SAMN20430018	ERS6351624 (SAMEA8667094)	PRJNA750276
F1T2-S29	SAMN20430017	ERS6351623 (SAMEA8667093)	PRJNA750276
F1T2-S28	SAMN20430016	ERS6351622 (SAMEA8667092)	PRJNA750276
F1T2-S27	SAMN20430015	ERS6351621 (SAMEA8667091)	PRJNA750276
F1T2-S26	SAMN20430014	ERS6351620 (SAMEA8667090)	PRJNA750276
F1T2-S25	SAMN20430013	ERS6351619 (SAMEA8667089)	PRJNA750276
F1T1-WGS97	SAMN20429986	ERS6351592 (SAMEA8667062)	PRJNA750276
F1T2-S24	SAMN20430012	ERS6351618 (SAMEA8667088)	PRJNA750276
F1T2-S23	SAMN20430011	ERS6351617 (SAMEA8667087)	PRJNA750276
F1T2-S22	SAMN20430010	ERS6351616 (SAMEA8667086)	PRJNA750276
F1T2-S21	SAMN20430009	ERS6351615 (SAMEA8667085)	PRJNA750276
F1T2-S20	SAMN20430008	ERS6351614 (SAMEA8667084)	PRJNA750276
F1T2-S19	SAMN20430007	ERS6351613 (SAMEA8667083)	PRJNA750276
F1T2-S18	SAMN20430006	ERS6351612 (SAMEA8667082)	PRJNA750276
F1T2-S17	SAMN20430005	ERS6351611 (SAMEA8667081)	PRJNA750276
F1T2-S16	SAMN20430004	ERS6351610 (SAMEA8667080)	PRJNA750276
F1T2-S15	SAMN20430003	ERS6351609 (SAMEA8667079)	PRJNA750276
F1T1-WGS96	SAMN20429985	ERS6351591 (SAMEA8667061)	PRJNA750276
F1T2-S14	SAMN20430002	ERS6351608 (SAMEA8667078)	PRJNA750276
F1T2-S13	SAMN20430001	ERS6351607 (SAMEA8667077)	PRJNA750276
F1T2-S12	SAMN20430000	ERS6351606 (SAMEA8667076)	PRJNA750276
F1T2-S11	SAMN20429999	ERS6351605 (SAMEA8667075)	PRJNA750276
F1T2-S10	SAMN20429998	ERS6351604 (SAMEA8667074)	PRJNA750276
F1T2-S9	SAMN20429997	ERS6351603 (SAMEA8667073)	PRJNA750276
F1T2-S8	SAMN20429996	ERS6351602 (SAMEA8667072)	PRJNA750276
F1T2-S7	SAMN20429995	ERS6351601 (SAMEA8667071)	PRJNA750276
F1T2-S6	SAMN20429994	ERS6351600 (SAMEA8667070)	PRJNA750276
F1T2-S5	SAMN20429993	ERS6351599 (SAMEA8667069)	PRJNA750276
F1T1-WGS95	SAMN20429984	ERS6351590 (SAMEA8667060)	PRJNA750276
F1T1-WGS94	SAMN20429983	ERS6351589 (SAMEA8667059)	PRJNA750276
F1T3-S109	SAMN20430089	ERS6351695 (SAMEA8667165)	PRJNA750276
F1T3-S110	SAMN20430090	ERS6351696 (SAMEA8667166)	PRJNA750276
F1T3-S111	SAMN20430091	ERS6351697 (SAMEA8667167)	PRJNA750276
F1T3-S114	SAMN20430094	ERS6351700 (SAMEA8667170)	PRJNA750276
F1T3-S115	SAMN20430095	ERS6351701 (SAMEA8667171)	PRJNA750276
F1T3-S116	SAMN20430096	ERS6351702 (SAMEA8667172)	PRJNA750276
F1T3-S117	SAMN20430097	ERS6351703 (SAMEA8667173)	PRJNA750276
F1T3-S119	SAMN20430099	ERS6351705 (SAMEA8667175)	PRJNA750276
F1T3-S120	SAMN20430100	ERS6351706 (SAMEA8667176)	PRJNA750276
F1T3-S121	SAMN20430101	ERS6351707 (SAMEA8667177)	PRJNA750276
F1T3-S122	SAMN20430102	ERS6351708 (SAMEA8667178)	PRJNA750276
F1T3-S123	SAMN20430103	ERS6351709 (SAMEA8667179)	PRJNA750276
F1T3-S124	SAMN20430104	ERS6351710 (SAMEA8667180)	PRJNA750276
F1T3-S125	SAMN20430105	ERS6351711 (SAMEA8667181)	PRJNA750276
F1T3-S126	SAMN20430106	ERS6351712 (SAMEA8667182)	PRJNA750276
F1T3-S127	SAMN20430107	ERS6351713 (SAMEA8667183)	PRJNA750276
F1T3-S129	SAMN20430109	ERS6351715 (SAMEA8667185)	PRJNA750276
F1T3-S130	SAMN20430110	ERS6351716 (SAMEA8667186)	PRJNA750276
F1T3-S131	SAMN20430111	ERS6351717 (SAMEA8667187)	PRJNA750276
F1T3-S132	SAMN20430112	ERS6351718 (SAMEA8667188)	PRJNA750276
F1T3-S133	SAMN20430113	ERS6351719 (SAMEA8667189)	PRJNA750276
F1T3-S134	SAMN20430114	ERS6351720 (SAMEA8667190)	PRJNA750276
F1T3-S135	SAMN20430115	ERS6351721 (SAMEA8667191)	PRJNA750276
F1T3-S136	SAMN20430116	ERS6351722 (SAMEA8667192)	PRJNA750276
F1T3-S137	SAMN20430117	ERS6351723 (SAMEA8667193)	PRJNA750276
F1T3-S102	SAMN20430082	ERS6351688 (SAMEA8667158)	PRJNA750276
F1T3-S138	SAMN20430118	ERS6351724 (SAMEA8667194)	PRJNA750276
F1T3-S140	SAMN20430119	ERS6351725 (SAMEA8667195)	PRJNA750276
F1T3-S141	SAMN20430120	ERS6351726 (SAMEA8667196)	PRJNA750276
F1T3-S1	SAMN20430121	ERS6351727 (SAMEA8667197)	PRJNA750276
F1T3-S2	SAMN20430122	ERS6351728 (SAMEA8667198)	PRJNA750276
F1T3-S3	SAMN20430123	ERS6351729 (SAMEA8667199)	PRJNA750276
F1T3-S7	SAMN20430127	ERS6351733 (SAMEA8667203)	PRJNA750276
F1T3-S103	SAMN20430083	ERS6351689 (SAMEA8667159)	PRJNA750276
F1T3-S107	SAMN20430087	ERS6351693 (SAMEA8667163)	PRJNA750276
F1T3-S106	SAMN20430086	ERS6351692 (SAMEA8667162)	PRJNA750276
F1T3-S105	SAMN20430085	ERS6351691 (SAMEA8667161)	PRJNA750276
F1T3-S104	SAMN20430084	ERS6351690 (SAMEA8667160)	PRJNA750276
F1T3-S6	SAMN20430126	ERS6351732 (SAMEA8667202)	PRJNA750276
F1T3-S5	SAMN20430125	ERS6351731 (SAMEA8667201)	PRJNA750276
F1T3-S4	SAMN20430124	ERS6351730 (SAMEA8667200)	PRJNA750276
F1T3-S128	SAMN20430108	ERS6351714 (SAMEA8667184)	PRJNA750276
F1T3-S101	SAMN20430081	ERS6351687 (SAMEA8667157)	PRJNA750276
F1T3-S118	SAMN20430098	ERS6351704 (SAMEA8667174)	PRJNA750276
F1T2-S92	SAMN20430080	ERS6351686 (SAMEA8667156)	PRJNA750276
F1T3-S113	SAMN20430093	ERS6351699 (SAMEA8667169)	PRJNA750276
F1T3-S112	SAMN20430092	ERS6351698 (SAMEA8667168)	PRJNA750276
F1T3-S108	SAMN20430088	ERS6351694 (SAMEA8667164)	PRJNA750276
F1T2-S91	SAMN20430079	ERS6351685 (SAMEA8667155)	PRJNA750276
F1T2-S90	SAMN20430078	ERS6351684 (SAMEA8667154)	PRJNA750276
F1T1-WGS54	SAMN24836398		PRJNA750276
